# Supplementary material for: Multi-staged gene expression profiling reveals potential genes and the critical pathways in kidney cancer
Source: Sci Rep. 2022 May 4;12:7240. doi: 10.1038/s41598-022-11143-6 (PMC9065671; doi:10.1038/s41598-022-11143-6)
Supplement: Supplementary file 2 — Supplementary Table S1. [file 41598_2022_11143_MOESM2_ESM.xlsx]

## Sheet: diffstruct_1a
Genes	FoldChanges	p-values		ARHGAP6	193.991		Genes	FoldChanges		Upregulated	Downregulated		KEGG_04151_PI3K-Akt_signaling_pathway_-_Homo_sapiens_(human)	5.42101e-20	KEGG_04010_MAPK_signaling_pathway	5.42101e-20
ARHGAP6	193.991	0		CLCA2	163.357		ARHGAP6	193.991		ARHGAP6	ADAMTSL2///LOC100996396		KEGG_04060_Cytokine-cytokine_receptor_interaction	4.77948e-14	KEGG_04015_Rap1_signaling_pathway_-_Homo_sapiens_(human)	5.42101e-20
CLCA2	163.357	0		PASK	142.191		CLCA2	163.357		CLCA2	DENND1B		KEGG_04510_Focal_adhesion	7.64716e-13	KEGG_04510_Focal_adhesion	5.42101e-20
PASK	142.191	0		EPO	139.367		PASK	142.191		PASK	AJAP1		KEGG_04010_MAPK_signaling_pathway	1.14708e-11	KEGG_04810_Regulation_of_actin_cytoskeleton	5.42101e-20
EPO	139.367	0.00043		CD248	98.1225		EPO	139.367		EPO	RHD		KEGG_04014_Ras_signaling_pathway_-_Homo_sapiens_(human)	1.6059e-10	KEGG_04151_PI3K-Akt_signaling_pathway_-_Homo_sapiens_(human)	4.11032e-19
CD248	98.1225	0		LAMP3	54.3342		CD248	98.1225		CD248	EPS15L1		KEGG_04810_Regulation_of_actin_cytoskeleton	1.6059e-10	KEGG_04060_Cytokine-cytokine_receptor_interaction	1.56192e-16
LAMP3	54.3342	0.00516		SPOCK3	53.8953		LAMP3	54.3342		LAMP3	GLTSCR1		KEGG_04024_cAMP_signaling_pathway_-_Homo_sapiens_(human)	2.50521e-08	KEGG_04014_Ras_signaling_pathway_-_Homo_sapiens_(human)	2.81146e-15
SPOCK3	53.8953	0.00011		SSTR2	51.3958		SPOCK3	53.8953		SPOCK3	FAM189B		KEGG_04310_Wnt_signaling_pathway	2.50521e-08	KEGG_04392_Hippo_Signaling_Pathway	2.81146e-15
SSTR2	51.3958	1e-05		PIP4K2A	48.5173		SSTR2	51.3958		SSTR2	WT1-AS		KEGG_04392_Hippo_Signaling_Pathway	2.50521e-08	KEGG_04022_cGMP-PKG_signaling_pathway_-_Homo_sapiens_(human)	1.14708e-11
PIP4K2A	48.5173	0.00564		DDX19A	46.2607		PIP4K2A	48.5173		PIP4K2A	ST14		KEGG_04068_FoxO_signaling_pathway_-_Homo_sapiens_(human)	2.75573e-07	KEGG_04650_Natural_killer_cell_mediated_cytotoxicity	1.14708e-11
DDX19A	46.2607	0		GPD2	34.8293		DDX19A	46.2607		DDX19A	HAT1		KEGG_04210_Apoptosis	2.75573e-07	KEGG_04919_Thyroid_hormone_signaling_pathway	1.14708e-11
GPD2	34.8293	0.00013		ERBB4	32.7016		GPD2	34.8293		GPD2	APAF1		KEGG_04371_Apelin_signaling_pathway_-_Homo_sapiens_(human)	2.75573e-07	KEGG_04020_Calcium_signaling_pathway	1.6059e-10
ERBB4	32.7016	4e-05		TGM4	31.1448		ERBB4	32.7016		ERBB4	NUP210		KEGG_04514_Cell_adhesion_molecules_(CAMs)	2.75573e-07	KEGG_04024_cAMP_signaling_pathway_-_Homo_sapiens_(human)	1.6059e-10
TGM4	31.1448	0.00043		SLC15A2	30.506		TGM4	31.1448		TGM4	TGIF1		KEGG_04668_TNF_signaling_pathway_-_Homo_sapiens_(human)	2.75573e-07	KEGG_04530_Tight_junction	1.6059e-10
SLC15A2	30.506	0.00025		CHRND	30.099		SLC15A2	30.506		SLC15A2	SC5D		KEGG_04071_Sphingolipid_signaling_pathway_-_Homo_sapiens_(human)	2.75573e-06	KEGG_04550_Signaling_pathways_regulating_pluripotency_of_stem_cells	1.6059e-10
CHRND	30.099	1e-05		HS6ST1	-37.4974		CHRND	30.099		CHRND	LOC101060729///SLX1A///SLX1B		KEGG_04115_p53_signaling_pathway	2.75573e-06	KEGG_04310_Wnt_signaling_pathway	2.08768e-09
ATMIN	28.3622	0.00015		DDX19A	-38.1532		ATMIN	28.3622		ATMIN	FNDC3B		KEGG_04146_Peroxisome	2.75573e-06	KEGG_04360_Axon_guidance	2.08768e-09
LPIN1	27.7921	0.00032		B9D1	-39.9995		LPIN1	27.7921		LPIN1	MRPS18A		KEGG_04640_Hematopoietic_cell_lineage	2.75573e-06	KEGG_04670_Leukocyte_transendothelial_migration	2.08768e-09
CXorf27	27.7195	0		OR1E1	-40.3096		CXorf27	27.7195		CXorf27	REEP1		KEGG_00230_Purine_metabolism	2.48016e-05	KEGG_04921_Oxytocin_signaling_pathway	2.08768e-09
GRIN2C	26.0543	8e-05		GABBR2	-41.8392		GRIN2C	26.0543		GRIN2C	FUT2		KEGG_00564_Glycerophospholipid_metabolism	2.48016e-05	KEGG_04660_T_cell_receptor_signaling_pathway	2.50521e-08
SLC39A9	25.2656	0.00238		ARVCF	-43.7917		SLC39A9	25.2656		SLC39A9	TP73-AS1		KEGG_04015_Rap1_signaling_pathway_-_Homo_sapiens_(human)	2.48016e-05	KEGG_04066_HIF-1_signaling_pathway_-_Homo_sapiens_(human)	2.75573e-07
CBX6	25.2442	0.00163		KLF4	-62.6095		CBX6	25.2442		CBX6	CIDEC		KEGG_04080_Neuroactive_ligand-receptor_interaction	2.48016e-05	KEGG_04110_Cell_cycle	2.75573e-07
RHBDL1	23.603	2e-05		GALR1	-72.4929		RHBDL1	23.603		RHBDL1	ZNF343		KEGG_04110_Cell_cycle	2.48016e-05	KEGG_04210_Apoptosis	2.75573e-07
DEDD	23.3397	0.00016		RGS11	-90.3005		DEDD	23.3397		DEDD	FLOT2		KEGG_04145_Phagosome	2.48016e-05	KEGG_04380_Osteoclast_differentiation	2.75573e-07
PEX11A	23.2676	0.00033		PLCB1	-92.5137		PEX11A	23.2676		PEX11A	PAF1		KEGG_04512_ECM-receptor_interaction	2.48016e-05	KEGG_04514_Cell_adhesion_molecules_(CAMs)	2.75573e-07
ITGA10///LOC101060422	22.8542	1e-05		SLC13A3	-105.609		ITGA10///LOC101060422	22.8542		ITGA10///LOC101060422	PDPN		KEGG_04550_Signaling_pathways_regulating_pluripotency_of_stem_cells	2.48016e-05	KEGG_04520_Adherens_junction	2.75573e-07
SMARCA2	22.2239	0.00189		UBE2S	-121.57		SMARCA2	22.2239		SMARCA2	PRPS1		KEGG_04921_Oxytocin_signaling_pathway	2.48016e-05	KEGG_00190_Oxidative_phosphorylation	2.75573e-06
CEBPD	20.3886	0.00017		WDR83OS	-132.334		CEBPD	20.3886		CEBPD	NT5C1B-RDH14///RDH14		KEGG_00380_Tryptophan_metabolism	0.000198413	KEGG_00230_Purine_metabolism	2.75573e-06
SCIN	19.8399	0.00025		PARD6A	-153.209		SCIN	19.8399		SCIN	SH2D1A		KEGG_04012_ErbB_signaling_pathway	0.000198413	KEGG_04072_Phospholipase_D_signaling_pathway_-_Homo_sapiens_(human)	2.75573e-06
SPHK2	18.8755	0.00033		ZMYM2	-158.95		SPHK2	18.8755		SPHK2	MAP3K13		KEGG_04020_Calcium_signaling_pathway	0.000198413	KEGG_04080_Neuroactive_ligand-receptor_interaction	2.75573e-06
FTSJ2	18.8414	8e-05					FTSJ2	18.8414		FTSJ2	PSMG2		KEGG_04022_cGMP-PKG_signaling_pathway_-_Homo_sapiens_(human)	0.000198413	KEGG_04141_Protein_processing_in_endoplasmic_reticulum	2.75573e-06
ZNF224	17.6808	0.00014					ZNF224	17.6808		ZNF224	IDH3A		KEGG_04066_HIF-1_signaling_pathway_-_Homo_sapiens_(human)	0.000198413	KEGG_04261_Adrenergic_signaling_in_cardiomyocytes	2.75573e-06
SCARB2	17.4455	0.00033					SCARB2	17.4455		SCARB2	OTTHUMG00000015853///RP3-468K3.1///TUBB4BP7		KEGG_04620_Toll-like_receptor_signaling_pathway	0.000198413	KEGG_04611_Platelet_activation	2.75573e-06
TMA16	17.1865	1e-05					TMA16	17.1865		TMA16	WDHD1		KEGG_00310_Lysine_degradation	0.00138889	KEGG_04630_Jak-STAT_signaling_pathway	2.75573e-06
MDM2	16.6918	0.02482					MDM2	16.6918		MDM2	YTHDC2		KEGG_03013_RNA_transport	0.00138889	KEGG_04662_B_cell_receptor_signaling_pathway	2.75573e-06
RHOT2	16.0027	0.00113					RHOT2	16.0027		RHOT2	GOLGA6L10///GOLGA6L3///GOLGA6L4///GOLGA6L5///GOLGA6L9		KEGG_03040_Spliceosome	0.00138889	KEGG_04064_NF-kappa_B_signaling_pathway_-_Homo_sapiens_(human)	2.48016e-05
PXMP4	15.2026	0.0007					PXMP4	15.2026		PXMP4	KMT2B		KEGG_04144_Endocytosis	0.00138889	KEGG_04068_FoxO_signaling_pathway_-_Homo_sapiens_(human)	2.48016e-05
NAGA	14.7718	0.0003					NAGA	14.7718		NAGA	IGH///IGHA1///IGHG1///IGHG2///IGHG3///IGHM		KEGG_04261_Adrenergic_signaling_in_cardiomyocytes	0.00138889	KEGG_04120_Ubiquitin_mediated_proteolysis	2.48016e-05
TCF4	14.1328	1e-05					TCF4	14.1328		TCF4	RMDN1		KEGG_04360_Axon_guidance	0.00138889	KEGG_04152_AMPK_signaling_pathway_-_Homo_sapiens_(human)	2.48016e-05
CCDC22	13.9879	0.0009					CCDC22	13.9879		CCDC22	PDE4DIP		KEGG_04611_Platelet_activation	0.00138889	KEGG_04330_Notch_signaling_pathway	2.48016e-05
GALNT3	13.9121	0.00043					GALNT3	13.9121		GALNT3	LOC101060541///RBM8A		KEGG_04713_Circadian_entrainment	0.00138889	KEGG_04512_ECM-receptor_interaction	2.48016e-05
INPP5F	13.6748	0.00021					INPP5F	13.6748		INPP5F	TSFM		KEGG_04722_Neurotrophin_signaling_pathway	0.00138889	KEGG_04750_Inflammatory_mediator_regulation_of_TRP_channels	2.48016e-05
OTTHUMG00000014474///RP11-209A2.1	13.4674	8e-05					OTTHUMG00000014474///RP11-209A2.1	13.4674		OTTHUMG00000014474///RP11-209A2.1	CEACAM6		KEGG_04723_Retrograde_endocannabinoid_signaling	0.00138889	KEGG_04071_Sphingolipid_signaling_pathway_-_Homo_sapiens_(human)	0.000198413
LRRC14	13.0285	0.00018					LRRC14	13.0285		LRRC14	TBL1X		KEGG_04910_Insulin_signaling_pathway	0.00138889	KEGG_04145_Phagosome	0.000198413
SPATS2L	12.5081	0.00082					SPATS2L	12.5081		SPATS2L	NR4A3		KEGG_04912_GnRH_signaling_pathway	0.00138889	KEGG_04350_TGF-beta_signaling_pathway	0.000198413
ENDOG	12.4076	0.00238					ENDOG	12.4076		ENDOG	GLB1		KEGG_04914_Progesterone-mediated_oocyte_maturation	0.00138889	KEGG_04371_Apelin_signaling_pathway_-_Homo_sapiens_(human)	0.000198413
FH	12.2947	0.00272					FH	12.2947		FH	PPP1R12B		KEGG_00280_Valine__leucine_and_isoleucine_degradation	0.00833333	KEGG_04540_Gap_junction	0.000198413
ADH1B	12.0054	0.0014					ADH1B	12.0054		ADH1B	ICAM2		KEGG_00650_Butanoate_metabolism	0.00833333	KEGG_04666_Fc_gamma_R-mediated_phagocytosis	0.000198413
PHF20	11.7548	0.00683					PHF20	11.7548		PHF20	GON4L		KEGG_04064_NF-kappa_B_signaling_pathway_-_Homo_sapiens_(human)	0.00833333	KEGG_04668_TNF_signaling_pathway_-_Homo_sapiens_(human)	0.000198413
PPP2R1B	11.4568	0.00074					PPP2R1B	11.4568		PPP2R1B	EDA		KEGG_04070_Phosphatidylinositol_signaling_system	0.00833333	KEGG_04713_Circadian_entrainment	0.000198413
PDLIM4	11.1351	0.00046					PDLIM4	11.1351		PDLIM4	LRP6		KEGG_04141_Protein_processing_in_endoplasmic_reticulum	0.00833333	KEGG_04722_Neurotrophin_signaling_pathway	0.000198413
RPS6KA6	11.0617	2e-05					RPS6KA6	11.0617		RPS6KA6	MYC		KEGG_04530_Tight_junction	0.00833333	KEGG_04730_Long-term_depression	0.000198413
NSUN3	10.9146	0.00018					NSUN3	10.9146		NSUN3	KCNE2		KEGG_04630_Jak-STAT_signaling_pathway	0.00833333	KEGG_04912_GnRH_signaling_pathway	0.000198413
MTF2	10.7164	0.00038					MTF2	10.7164		MTF2	NDUFA13		KEGG_04666_Fc_gamma_R-mediated_phagocytosis	0.00833333	KEGG_04915_Estrogen_signaling_pathway	0.000198413
CSH1///CSHL1///GH1	10.6676	7e-05					CSH1///CSHL1///GH1	10.6676		CSH1///CSHL1///GH1	FKRP		KEGG_04670_Leukocyte_transendothelial_migration	0.00833333	KEGG_04916_Melanogenesis	0.000198413
SPG7	10.5455	6e-05					SPG7	10.5455		SPG7	PITPNC1		KEGG_04720_Long-term_potentiation	0.00833333	KEGG_04918_Thyroid_hormone_synthesis	0.000198413
MMP14	10.5444	0.00668					MMP14	10.5444		MMP14	GLYR1		KEGG_04915_Estrogen_signaling_pathway	0.00833333	KEGG_03040_Spliceosome	0.00138889
FGD1	10.4382	0.00011					FGD1	10.4382		FGD1	SLC29A1		KEGG_04916_Melanogenesis	0.00833333	KEGG_04144_Endocytosis	0.00138889
C3orf37	10.1861	0.00034					C3orf37	10.1861		C3orf37	LDLRAD4		KEGG_04917_Prolactin_signaling_pathway	0.00833333	KEGG_04270_Vascular_smooth_muscle_contraction	0.00138889
RASA4///RASA4B///RASA4CP	10.1549	0.00021					RASA4///RASA4B///RASA4CP	10.1549		RASA4///RASA4B///RASA4CP	MAP3K12		KEGG_04924_Renin_secretion	0.00833333	KEGG_04620_Toll-like_receptor_signaling_pathway	0.00138889
ADAM20	10.071	0.00034					ADAM20	10.071		ADAM20	RNF138		KEGG_00071_Fatty_acid_metabolism	0.0416667	KEGG_04664_Fc_epsilon_RI_signaling_pathway	0.00138889
SLC17A1	10.0151	1e-05					SLC17A1	10.0151		SLC17A1	STAG1		KEGG_00350_Tyrosine_metabolism	0.0416667	KEGG_04723_Retrograde_endocannabinoid_signaling	0.00138889
CHIC2	9.86552	6e-05					TNFRSF11B	-10.014		CHIC2	---		KEGG_00450_Selenoamino_acid_metabolism	0.0416667	KEGG_04742_Taste_transduction	0.00138889
ZNF473	9.85558	3e-05					ACTR5	-10.0511		ZNF473	ABCB1		KEGG_00565_Ether_lipid_metabolism	0.0416667	KEGG_04920_Adipocytokine_signaling_pathway	0.00138889
FAXDC2	9.6618	0.00023					LDOC1	-10.215		FAXDC2	B3GAT3		KEGG_00600_Sphingolipid_metabolism	0.0416667	KEGG_00240_Pyrimidine_metabolism	0.00833333
RNF128	9.62889	0.01333					DLC1	-10.2397		RNF128	EIF2AK2		KEGG_00640_Propanoate_metabolism	0.0416667	KEGG_03013_RNA_transport	0.00833333
CCP110	9.46386	6e-05					RAB5A	-10.3579		CCP110	TGM2		KEGG_00980_Metabolism_of_xenobiotics_by_cytochrome_P450	0.0416667	KEGG_03320_PPAR_signaling_pathway	0.00833333
HAAO	9.38487	4e-05					TBC1D9B	-10.4826		HAAO	CDC42EP3		KEGG_00982_Drug_metabolism_-_cytochrome_P450	0.0416667	KEGG_04012_ErbB_signaling_pathway	0.00833333
GCSH///LOC101060817	9.08191	0.00025					TAOK2	-10.5798		GCSH///LOC101060817	TEC		KEGG_04072_Phospholipase_D_signaling_pathway_-_Homo_sapiens_(human)	0.0416667	KEGG_04070_Phosphatidylinositol_signaling_system	0.00833333
GAS2L1	9.07058	0.00026					USP2	-10.7145		GAS2L1	SLC19A2		KEGG_04114_Oocyte_meiosis	0.0416667	KEGG_04114_Oocyte_meiosis	0.00833333
ALDH3A1	8.92192	0.01214					---	-10.8347		ALDH3A1	FGF2		KEGG_04120_Ubiquitin_mediated_proteolysis	0.0416667	KEGG_04211_Longevity_regulating_pathway	0.00833333
CDC42EP3	8.76034	0.00229					PRG2	-10.8524		CDC42EP3	ANO1		KEGG_04152_AMPK_signaling_pathway_-_Homo_sapiens_(human)	0.0416667	KEGG_04640_Hematopoietic_cell_lineage	0.00833333
LYST	8.56011	0.00064					AP001062.7///OTTHUMG00000086919	-10.9063		LYST	DUS4L		KEGG_04270_Vascular_smooth_muscle_contraction	0.0416667	KEGG_04720_Long-term_potentiation	0.00833333
RBM6	8.22594	0.00014					SUCO	-10.9716		RBM6	KLRD1		KEGG_04350_TGF-beta_signaling_pathway	0.0416667	KEGG_04914_Progesterone-mediated_oocyte_maturation	0.00833333
MRTO4	8.04013	0.01496					ACTN2	-11.0642		MRTO4	CMC4///MTCP1		KEGG_04380_Osteoclast_differentiation	0.0416667	KEGG_04924_Renin_secretion	0.00833333
AP2A2	7.89569	0.00044					LMAN1	-11.2257		AP2A2	HNF4A		KEGG_04520_Adherens_junction	0.0416667	KEGG_00280_Valine__leucine_and_isoleucine_degradation	0.0416667
STK38	7.84825	0.00054					RTN4	-11.264		STK38	FOXK2		KEGG_04540_Gap_junction	0.0416667	KEGG_00562_Inositol_phosphate_metabolism	0.0416667
AFF1	7.65846	0.00027					EDIL3	-11.2709		AFF1	PUM1		KEGG_04612_Antigen_processing_and_presentation	0.0416667	KEGG_00564_Glycerophospholipid_metabolism	0.0416667
MSRB2	7.65424	0.00065					ZNF107	-11.2863		MSRB2	MOG		KEGG_04622_RIG-I-like_receptor_signaling_pathway	0.0416667	KEGG_03410_Base_excision_repair	0.0416667
GPR88	7.53818	0.00841					DDAH2	-11.424		GPR88	PYGO1		KEGG_04650_Natural_killer_cell_mediated_cytotoxicity	0.0416667	KEGG_04146_Peroxisome	0.0416667
FTO	7.45457	0.0009					FYB	-11.5554		FTO	AVPR1A		KEGG_04660_T_cell_receptor_signaling_pathway	0.0416667	KEGG_04370_VEGF_signaling_pathway	0.0416667
KIF25-AS1	7.41569	0.00287					CASQ2	-11.6935		KIF25-AS1	ZFYVE21		KEGG_04750_Inflammatory_mediator_regulation_of_TRP_channels	0.0416667	KEGG_04612_Antigen_processing_and_presentation	0.0416667
NME6	7.3337	0.00059					EPPIN///EPPIN-WFDC6	-11.7124		NME6	PKN2		KEGG_04920_Adipocytokine_signaling_pathway	0.0416667	KEGG_04622_RIG-I-like_receptor_signaling_pathway	0.0416667
CAMSAP1	7.25921	0.0001					SMPX	-11.9174		CAMSAP1	LY75				KEGG_04740_Olfactory_transduction	0.0416667
MRPS31	7.20705	0.00064					KIF3C	-12.0395		MRPS31	ARPC2				KEGG_04913_Ovarian_steroidogenesis	0.0416667
EPS8L1	7.15723	0.00065					AGK	-12.4189		EPS8L1	AGFG1				KEGG_00531_Glycosaminoglycan_degradation	0.063185
KRT6A	7.08664	0.00971					LAMA2	-12.4713		KRT6A	LRP5L
CFLAR	6.86388	0					TSPAN5	-12.6495		CFLAR	KIAA0040
GNB5	6.8568	0.00081					RPS27A	-12.6558		GNB5	CALM1///CALM2///CALM3
DAGLA	6.82765	0.00061					NLRX1	-12.7976		DAGLA	CD69
COQ7	6.56125	0.00022					ARL4C	-12.807		COQ7	SCP2
GMPS	6.47716	0.00736					RNF8	-12.8221		GMPS	SKIV2L
PTGS1	6.43513	0.00369					ATP8B1	-12.9281		PTGS1	TMED10
PDE8A	6.40235	0.00096					LHPP	-13.0371		PDE8A	SLC35A5
BTBD7	6.36851	0.0119					CPZ///GPR78	-13.0466		BTBD7	OR6A2
EPS8L1	6.31542	0.00043					TGFB2	-13.0784		EPS8L1	DESI1
C21orf59	6.3134	0.00091					WEE1	-13.1611		C21orf59	DIO2
MSX2	6.24321	0.00614					DISC1///TSNAX-DISC1	-13.1821		MSX2	TMEM45A
LAMB3	6.16738	0.00109					HCN2	-13.1946		LAMB3	OSR2
NTS	6.0968	6e-05					E4F1	-13.5404		NTS	CLCN3
SEPHS1	6.03509	0.00106					ACTN2	-13.5821		SEPHS1	XYLB
DDOST	5.99708	0.0004					PEMT	-13.5825		DDOST	ACOT1///ACOT2
C10orf88	5.98898	0.00047					ZNF3	-13.7867		C10orf88	GLIPR1
GPR37///SEL1L2	5.97548	0.0018					PODXL	-14.1299		GPR37///SEL1L2	COG5
CRAT	5.96281	0.0022					ACTG1	-14.3968		CRAT	HIPK3
CFDP1	5.91668	0.00249					KLK13	-14.6901		CFDP1	MCM3AP
NMU	5.91255	0.00516					COL4A3	-14.8781		NMU	FAM203A
LOC100132832///PMS2P5	5.90135	0.00026					TMEM5	-14.9916		LOC100132832///PMS2P5	ZBTB20
CLTA	5.87366	0.0005					MRPS12	-15.069		CLTA	NF2
---	5.84798	0.00577					LILRA2	-15.2975		---	SMCR7L
FAM60A	5.84437	0.00193					---	-16.0065		FAM60A	CDC45
ZMYM1	5.82852	8e-05					PLEC	-16.3307		ZMYM1	GPR17
CES2	5.81205	0.01914					TBC1D22A	-16.406		CES2	ABHD4
CYP11B1	5.79161	0.01818					IGHV3-47///IGHV3-47	-17.6315		CYP11B1	MLF1IP
MTA2	5.74633	0.00498					ADAT1	-17.7679		MTA2	---
PHF16	5.6822	0.00583					KCNQ1OT1	-18.1944		PHF16	FASTK
MYCNOS	5.67912	0.02291					SLC7A1	-19.1617		MYCNOS	HMGB1
RPS19	5.64428	0.00027					DDX19A///DDX19B	-19.4411		RPS19	ACP1
PSMD9	5.60334	0.00273					SPAM1	-20.3689		PSMD9	ITIH5
RRP7A	5.59237	0.00037					CDC42	-20.535		RRP7A	ABCA2
SMC5	5.55724	0.00096					RAB1B	-20.6293		SMC5	LPHN1
GPR37L1	5.5027	0.00221					PLCH1	-21.3012		GPR37L1	IL10RB
---	5.43169	0.00093					PIGN	-21.5021		---	KIF13B
SLC6A14	5.39694	0.02741					EIF3B	-21.6386		SLC6A14	P2RX5
EML2	5.37976	0.00063					C6orf25	-21.7163		EML2	DBI
KCNK3	5.34405	0.00511					PPP2R4	-21.8194		KCNK3	MIR4691///NDUFS8
VDAC3	5.27677	0.00011					RPL13///SNORD68	-21.8392		VDAC3	CD74
NKX2-1	5.26558	0.00839					WWP1	-22.6431		NKX2-1	PPP2R5D
ZFP2	5.21738	0.00029					TIAM2	-23.4731		ZFP2	KIAA0586
CDKN1A	5.18549	0.00032					HLA-DRB1///HLA-DRB4///LOC100507709///LOC100507714	-23.6634		CDKN1A	OSBPL7
PDXK	5.18536	0.0007					PSG5	-25.73		PDXK	NUDT15
SLC16A7	5.17761	0.00061					DLG1	-26.159		SLC16A7	SLC6A6
PPP1R10	5.15931	0.00105					MS4A2	-26.4591		PPP1R10	HOXB7
---	5.11619	9e-05					TRBC1	-26.6249		---	MBD5
SLC26A6	5.08278	0.02596					OTTHUMG00000014809///RP1-142O9.1	-27.125		SLC26A6	LZTS1
SYT17	5.05855	0.01561					PRKCB	-27.1882		SYT17	BOLA1
ABCB8	5.03542	0.00038					ZNF250	-27.7588		ABCB8	WSB1
ENDOU	5.02783	0.00092					HTR6	-28.36		ENDOU	---
TBCC	5.01438	0.00069					FGFR1	-28.3773		TBCC	CDH15
ATP2C2	4.99585	0.00021					GBE1	-28.7073		ATP2C2	RARRES3
ADD3	4.97886	0.04213					ATP13A1	-28.7665		ADD3	MTERFD1
SNTB2	4.97365	0.00028					SMA4	-29.0514		SNTB2	SMAD3
HSD17B4	4.87761	0.00065					TNFRSF10D	-29.8926		HSD17B4	PADI4
SPRY4	4.86626	0.00018					COX15	-30.5472		SPRY4	CYP39A1
ABCA3	4.84243	0.00127					PASK	-30.5677		ABCA3	MYF6
ACACB	4.7408	0.00152					2019-03-07	-31.6553		ACACB	RGS12
ZBTB16	4.69948	0.01108					T	-34.9599		ZBTB16	KIAA0226L
EIF4A3	4.69762	0.00884					RSAD1	-36.5171		EIF4A3	PCMT1
LOC100506403///RUNX1	4.66981	0.00061					HS6ST1	-37.4974		LOC100506403///RUNX1	CSF2
CCDC130	4.66146	0.0167					DDX19A	-38.1532		CCDC130	LRFN3
GAGE12B///GAGE12C///GAGE12D///GAGE12E///GAGE12F///GAGE12G///GAGE12H///GAGE12I///GAGE2A///GAGE2B///GAGE2C///GAGE4///GAGE5///GAGE6///GAGE7	4.63439	0.00289					B9D1	-39.9995		GAGE12B///GAGE12C///GAGE12D///GAGE12E///GAGE12F///GAGE12G///GAGE12H///GAGE12I///GAGE2A///GAGE2B///GAGE2C///GAGE4///GAGE5///GAGE6///GAGE7	INHBE
---	4.62882	0.03569					OR1E1	-40.3096		---	SHMT2
HCFC1	4.60858	0.01893					GABBR2	-41.8392		HCFC1	SNRPD2
POT1	4.59894	0.00152					ARVCF	-43.7917		POT1	FBXL15
GTF2IRD2B	4.58548	0.00263					KLF4	-62.6095		GTF2IRD2B	CAMK2B
FOXA2	4.57909	0.01799					GALR1	-72.4929		FOXA2	SCAMP4
EIF1	4.57399	0.02554					RGS11	-90.3005		EIF1	IRF5
DCN	4.54163	0.00063					PLCB1	-92.5137		DCN	AAMDC
SNRK	4.5148	0.00106					SLC13A3	-105.609		SNRK	WIPI1
HIPK2	4.49836	0.00027					UBE2S	-121.57		HIPK2	TNNT1
MKI67	4.48337	0.00076					WDR83OS	-132.334		MKI67	SHANK2
MGC2752	4.45652	0.00031					PARD6A	-153.209		MGC2752	CYP2B6///CYP2B7P1
SPON1	4.44677	0.0008					ZMYM2	-158.95		SPON1	PNOC
JAK3	4.43882	0.00092								JAK3	ELL2
FAM168A	4.41497	0.00277								FAM168A	PAPOLB
COPS8	4.3764	0.00062								COPS8	BLZF1
METTL22	4.36556	0.00048								METTL22	YWHAQ
TEAD4	4.35896	0.00297								TEAD4	TCF7L2
---	4.35436	0.00016								---	B3GALT2
STX8	4.32777	0.00107								STX8	CD47
GRK6	4.32693	0.00059								GRK6	KIF22
FZD1	4.2845	0.00519								FZD1	PLXNB3
PPP2R1B	4.27529	0.0004								PPP2R1B	SYMPK
DKK3	4.26239	0.00035								DKK3	NR3C2
SFTPD	4.25838	0.00037								SFTPD	SLC9A3R1
NUDT21	4.25717	0.0005								NUDT21	MRC2
H3F3A	4.24339	0.00029								H3F3A	PRR5
SLC35F2	4.22832	0.01501								SLC35F2	SEMA4D
RIBC2	4.2267	0.00093								RIBC2	SPRY2
SSX4///SSX4B	4.22602	0.00352								SSX4///SSX4B	SMARCA1
NKTR	4.22569	0.00101								NKTR	RBFOX2
SORBS3	4.21874	0.00013								SORBS3	SELL
DDX10	4.18189	0.00741								DDX10	PECAM1
PFDN4	4.17673	0.00103								PFDN4	COL5A1
MR1	4.13401	2e-05								MR1	ARPC5
EMX1	4.12598	0.01618								EMX1	ACAA1
GULP1	4.12384	0.04484								GULP1	RING1
LYRM4	4.1212	0.00069								LYRM4	PIM1
SLC16A1	4.11817	0.00017								SLC16A1	GALNT7
PTHLH	4.09302	0.00041								PTHLH	---
CEP164	4.088	0.00102								CEP164	C1orf61
OTTHUMG00000172221///RP11-348B17.1	4.06666	0.00163								OTTHUMG00000172221///RP11-348B17.1	HMGCS2
ALDH5A1	4.06145	0.00013								ALDH5A1	ANKRD46
ARNT2	4.06081	0.00025								ARNT2	ESR1
PRCP	4.05786	0.00568								PRCP	NFKB2
DCUN1D4	4.05204	0.00112								DCUN1D4	HOXA2
RBBP4	4.04897	0.01496								RBBP4	KCNB2
SLC39A2	4.04598	0.00021								SLC39A2	DAZAP2
PPAP2A	4.04297	0.0175								PPAP2A	MTO1
PRPF31	4.03835	0.00993								PRPF31	ODAM
CXXC4	3.98677	0.00072								CXXC4	LOC100506469
SEC23B	3.95925	0.00099								SEC23B	CACNA1C
ATOX1	3.95674	0.00648								ATOX1	GPR176
DST	3.93856	0.00174								DST	AK5
CSF2RB	3.91815	0.00253								CSF2RB	COX6A2
MPST	3.90507	0.00504								MPST	FRZB
CTDSPL	3.9019	0.00027								CTDSPL	ESR1
LRAT	3.89973	0.00335								LRAT	ENOSF1
MLH3	3.89814	0.001								MLH3	ITGA2B
HGF	3.88353	0.00032								HGF	USO1
EIF4E2	3.87722	0.00066								EIF4E2	ZNF451
FBXO21	3.86424	0.00253								FBXO21	ABT1
TMOD2	3.85825	1e-05								TMOD2	ALK
MAFF	3.85478	6e-05								MAFF	USP46
CES2	3.85238	0.00019								CES2	MAPT
KIF5C	3.84781	0.00035								KIF5C	SLC25A4
HSPA13	3.83732	0.00075								HSPA13	MEP1B
PRR3	3.82994	7e-05								PRR3	MAN2A1
CLK3	3.82453	0.00244								CLK3	ZNF45
SMEK2	3.82054	0.00215								SMEK2	CCDC19
DHRS2	3.79471	0.00074								DHRS2	FGL2
ZNF24	3.79428	0.00043								ZNF24	ABCC2
MBOAT7	3.78206	0.00088								MBOAT7	SRSF1
IER3	3.76708	0.00039								IER3	VAV2
CXorf40A///CXorf40B	3.76099	0.00173								CXorf40A///CXorf40B	AKAP6
ACTL6B	3.74603	9e-05								ACTL6B	PKNOX2
INTS1	3.73727	0.0081								INTS1	LOC100507388
PDYN	3.71171	0.00045								PDYN	FBXO21
HADH	3.69596	0.00033								HADH	OPCML
STC2	3.6894	0.00126								STC2	INTS6
HARS2	3.68597	0.00076								HARS2	PSMB3
TFCP2L1	3.6791	0.00014								TFCP2L1	WAPAL
IGH///IGHA1///IGHA2///IGHD///IGHG1///IGHG3///IGHM///IGHV4-31	3.66931	0.00066								IGH///IGHA1///IGHA2///IGHD///IGHG1///IGHG3///IGHM///IGHV4-31	NDUFAF5
PLK3	3.65958	0.00061								PLK3	OR3A1
VCL	3.65939	0.01717								VCL	YY1
RFPL1	3.6442	0.00669								RFPL1	NFKBIA
LPAL2	3.63943	0.01838								LPAL2	KLRC4
ZNF142	3.63381	0.02315								ZNF142	TERF1
---	3.60585	0.01638								---	MTR
ASXL1	3.59016	0.00607								ASXL1	ABCF1
GNL3L	3.58886	0.00084								GNL3L	LEFTY2
APOBEC3F///APOBEC3G	3.56703	0.00039								APOBEC3F///APOBEC3G	ZBTB7A
IP6K1	3.56535	0.00975								IP6K1	CCDC109B
TMPO	3.56148	0.02529								TMPO	CEP68
COLQ	3.55038	0.001								COLQ	SLC2A1
FASLG	3.54985	0.0008								FASLG	GATA4
TOM1L1	3.54618	4e-05								TOM1L1	MORC1
ST3GAL6	3.54588	0.00041								ST3GAL6	AMFR
LEF1	3.53964	0.00138								LEF1	AGAP10///AGAP11///AGAP4///AGAP5///AGAP9///BMS1P4///BMS1P5///LOC101060581///LOC399753
PIK3C3	3.53709	0.00052								PIK3C3	LRBA
TANK	3.53343	0.00094								TANK	PLBD1
NF2	3.52828	0.02237								NF2	---
SLAMF7	3.52796	0.00093								SLAMF7	PCDHGA11///PCDHGC3
GLCE	3.52181	0.00111								GLCE	VHL
ZBTB43	3.50689	0.00326								ZBTB43	GPR4
LIMK1	3.49653	0.00155								LIMK1	SP110
CLSTN1	3.49635	0.00017								CLSTN1	PARK7
KNOP1	3.49413	0.00036								KNOP1	CHAF1B
C9orf114	3.4893	0.00176								C9orf114	SRGAP3
MTX2	3.48099	0.00035								MTX2	CSTF1
ST8SIA4	3.46645	0.00536								ST8SIA4	IDUA
CKAP4	3.46522	0.00095								CKAP4	ARID4B
KLF3	3.45194	0.00395								KLF3	FAM134A
C14orf1	3.45189	0.0116								C14orf1	ABCB8///ASIC3
PCDH11X	3.44486	0.00432								PCDH11X	IPO9
GNAI3	3.44115	0.02735								GNAI3	ZNF592
NID1	3.44076	0.00766								NID1	MYL4
CTSB	3.43629	0.00578								CTSB	APLP2
NRXN1	3.4335	0.00184								NRXN1	BMI1///COMMD3-BMI1
SMPD2	3.41331	0.01798								SMPD2	GNAT3
ADD3-AS1	3.4073	0.00608								ADD3-AS1	---
CDK2AP1	3.40225	0.00068								CDK2AP1	TNFRSF10B
RNPEPL1	3.39741	0.00014								RNPEPL1	ZC3HAV1
SLC3A1	3.39736	0.00787								SLC3A1	CEP350
ITPK1	3.39687	0.02407								ITPK1	FAXDC2
IGK///IGKC	3.39419	0.00023								IGK///IGKC	BUB3
LINC00588	3.39085	0.00231								LINC00588	MTAP
PAH	3.38881	0.00019								PAH	RTCB
BAI3	3.38168	0.00036								BAI3	PHACTR2
SLC6A11	3.36192	0.02166								SLC6A11	ZNF331
ZNF268	3.34727	0.00232								ZNF268	FHL1
BPGM	3.34619	0.02258								BPGM	FLNA
---	3.34554	0.00099								---	MIA3
DAZ1///DAZ2///DAZ3///DAZ4	3.34196	0.00135								DAZ1///DAZ2///DAZ3///DAZ4	DHX35
KEAP1	3.32081	0.02209								KEAP1	INPP5A
JUN	3.31591	0.00154								JUN	DEK
BRD9	3.30852	0.00362								BRD9	SSH1
SPTBN5	3.30383	0.00758								SPTBN5	TAF5
TPGS2	3.30357	0.01087								TPGS2	MYL7
GMPR	3.30027	0.00149								GMPR	OSBPL3
SLC38A7	3.30015	0.00014								SLC38A7	MAGI1
KRT15	3.29833	0.00109								KRT15	DUT
CDH6	3.298	0.02152								CDH6	NEURL
ASPN	3.29056	0.01463								ASPN	PDGFD
PLA2G7	3.28753	0.00094								PLA2G7	CSTB
ITM2A	3.27856	0.02598								ITM2A	MYOT
COL6A1	3.25898	0.02299								COL6A1	POPDC3
WDR74	3.25124	0.00146								WDR74	NUDT11
CCNB1	3.24051	0.001								CCNB1	KCNMA1
TG	3.23444	0.00065								TG	SYNJ1
SCLY	3.23315	0.00092								SCLY	CSNK1G1
SVIL	3.22394	0.00018								SVIL	ENG
RIOK3	3.22225	0.00058								RIOK3	FBN2
UNC5B	3.22107	0.041								UNC5B	HSPBP1
LOC100129518///SOD2	3.21993	0.002								LOC100129518///SOD2	PSMD1
CORO1B	3.21931	0.00608								CORO1B	FPR2
CCL5	3.21878	0.00572								CCL5	MCM6
DICER1	3.21589	0.00099								DICER1	FAM188A
PCDHB17	3.20699	0.0088								PCDHB17	ATXN7L3B
FDX1	3.20274	0.00029								FDX1	LINC00963
TFF3	3.19637	0.00755								TFF3	FKBP1A
CYP1B1	3.19314	0.00938								CYP1B1	MLLT4
NRXN3	3.18544	0.01231								NRXN3	ARHGAP26
APOBEC3C	3.1852	0.00404								APOBEC3C	RIOK2
COQ7	3.16747	0.00525								COQ7	SERPINE1
SEC62	3.16589	0.0005								SEC62	LY9
DYRK2	3.16262	0.00013								DYRK2	TSPAN31
DKK2	3.1578	1e-05								DKK2	LINC00094
ACVR2A	3.1506	0.00034								ACVR2A	MFAP5
SEPP1	3.13945	8e-05								SEPP1	SULT1C2
CTNNAL1	3.13831	0.00032								CTNNAL1	HNRNPD
PTPN14	3.13672	0.00063								PTPN14	DCAF11
POP1	3.13	0.00025								POP1	GTPBP6
COQ7	3.12754	0.00792								COQ7	MT1X
CPNE3	3.12388	0.0281								CPNE3	RQCD1
C1orf216	3.11816	0.00067								C1orf216	GGA2
ARL2	3.11432	0.00357								ARL2	ATP7B
HDGFRP3	3.10625	0.00149								HDGFRP3	RIT1
POSTN	3.10419	0.00013								POSTN	FGFR2
GCOM1///POLR2M	3.10276	0.00029								GCOM1///POLR2M	---
LAMA3	3.10123	0.00151								LAMA3	TBX4
ABCA11P	3.09951	0.02056								ABCA11P	AMOT
TGFBRAP1	3.09309	0.00103								TGFBRAP1	ATP6AP2
CDHR5	3.08708	0.00098								CDHR5	GOLGA8A///GOLGA8B
FARS2	3.08289	0.00262								FARS2	TESC
LSM7	3.06331	0.00856								LSM7	GEMIN6
ST3GAL2	3.06177	0.00369								ST3GAL2	LRIG2
MTM1	3.06164	0.00107								MTM1	FGF21
FAR2	3.05481	0.03038								FAR2	CHPF2
CALR	3.03767	0.00742								CALR	MGST2
CDR2L	3.03687	0.00208								CDR2L	PGRMC2
SLC16A8	3.02718	0.00055								SLC16A8	FAM50A
BBX	3.02619	0.00086								BBX	GNAS
LOC100506963	3.02338	0.00033								LOC100506963	DDX49
ZBTB43	3.01367	0.00246								ZBTB43	TIA1
ICAM1	3.01254	0.00367								ICAM1	LLGL1
POMZP3///ZP3	2.99677	0.00145								POMZP3///ZP3	MLX
NPAS2	2.99484	0.01884								NPAS2	HOXA10
MYO1B	2.99081	0.01277								MYO1B	DNAJB12
DDX17	2.97869	0.00103								DDX17	SNORA29///TCP1
HRK	2.97077	0.0018								HRK	P2RX6
SULT1C2	2.97069	6e-05								SULT1C2	PIGF
GALT	2.96802	0.00128								GALT	ARL6IP1
NARG2	2.96742	0.01153								NARG2	TMPRSS11E
CELF2	2.95133	0.0231								CELF2	PET112
TSPAN8	2.94373	0.00167								TSPAN8	DSCR4
PPP1CA	2.94272	0.00102								PPP1CA	TMPRSS11D
NR1D1///THRA	2.94054	0.00095								NR1D1///THRA	MEF2A
PCGF2	2.9366	0.01403								PCGF2	PAX8
ADSS	2.93654	0.00163								ADSS	EPHB2
CARTPT	2.93396	0.00807								CARTPT	PIK3IP1
CCNO	2.93339	0.0009								CCNO	NOC4L
FAM20B	2.90942	0.00202								FAM20B	ZNF646
DICER1	2.90859	0.00096								DICER1	UBL4A
GP5	2.90617	0.00507								GP5	NUBP1
SMAD3	2.90557	4e-05								SMAD3	PHC1
HSPA4L	2.90515	0.00199								HSPA4L	CENPC1
HLA-DQA1	2.90498	0.00379								HLA-DQA1	PCDHGC3
COX11	2.89157	0.00031								COX11	RAPGEF5
TBP	2.8903	0.00191								TBP	WDR61
VCP	2.88941	0.04204								VCP	LILRB2
CYP3A7	2.87074	0.01071								CYP3A7	ACYP1
DNASE2	2.86978	0.00133								DNASE2	CCZ1///CCZ1B
WASL	2.86904	7e-05								WASL	STX12
RANGRF	2.86777	0.00379								RANGRF	XRCC5
MOB1A	2.86708	5e-05								MOB1A	TDRD3
CYP2J2	2.86666	0.00188								CYP2J2	MOAP1
MAPKAPK2	2.86213	0.00014								MAPKAPK2	ERLIN1
NME7	2.86114	0.00073								NME7	RHBG
LTB4R	2.86059	0.00036								LTB4R	SLC14A1
SLCO1A2	2.86006	0.00074								SLCO1A2	IGLC1
ATP5I	2.85869	0.01071								ATP5I	OSM
MIR4745///PTBP1	2.8583	0.00081								MIR4745///PTBP1	MAP4K2
ANKRD36	2.85464	0.00058								ANKRD36	DYNC1LI1
GEM	2.85206	0.0028								GEM	DOM3Z
RAPGEF2	2.84803	0.00112								RAPGEF2	HIF1AN
MTRR	2.84779	0.00193								MTRR	ADIPOR2
HTT	2.84745	0.00186								HTT	TMCO3
PIM2	2.83489	0.00099								PIM2	MGC2889
DECR1	2.82403	0.00552								DECR1	KRT10
CP	2.822	0.00067								CP	RECK
ARL4D	2.82146	0.00069								ARL4D	PMPCA
ZMYM3	2.81918	0.00093								ZMYM3	S100A9
TUBGCP4	2.8152	0.01002								TUBGCP4	MPG
INPP5B	2.81412	0.00189								INPP5B	COL21A1
ANAPC1///LOC730268	2.81344	5e-05								ANAPC1///LOC730268	TRIM10
ABCA2	2.80917	0.00058								ABCA2	THOC2
PSMD14	2.80478	1e-05								PSMD14	---
SETD3	2.80292	0.00156								SETD3	MAD2L1
EML2	2.79198	9e-05								EML2	TSPYL4
TNFSF12///TNFSF12-TNFSF13///TNFSF13	2.79136	0.01327								TNFSF12///TNFSF12-TNFSF13///TNFSF13	DTX3
TRMT13	2.78745	0.00011								TRMT13	NDUFS2
NF2	2.77522	0.01342								NF2	GPSM3
HGD	2.77476	0.01568								HGD	STK17B
CASP1	2.77376	0.00084								CASP1	IDE
SMARCD2	2.77296	0.00338								SMARCD2	RHOBTB1
SMIM14	2.77295	0.00267								SMIM14	EML3
---	2.77105	0.04407								---	ANKRD1
TECPR2	2.76209	0.00168								TECPR2	POLD3
MORC2	2.75795	0.00265								MORC2	---
SLC22A3	2.75685	0.00187								SLC22A3	---
ATP11B	2.75208	0.00041								ATP11B	TCEAL1
PPP1R12A	2.74606	0.00291								PPP1R12A	COL11A1
CDKN1C	2.74229	0.00013								CDKN1C	DNASE1
FAM208B	2.73454	0.00706								FAM208B	GTF2I///GTF2IP1///LOC100093631
AACS	2.73012	0.00099								AACS	CAV1
PPP1R7	2.72955	1e-05								PPP1R7	MRPS12
---	2.72778	0.00034								---	MINA
LAMP2	2.72544	0.00315								LAMP2	S100B
TNFRSF10B	2.72361	0.0023								TNFRSF10B	NOLC1
CD99	2.71906	0.0005								CD99	HSPA12A
APC2	2.71714	0.00052								APC2	PDE4DIP
---	2.71485	0.00058								---	KCND1
CNPY2	2.71154	0.00267								CNPY2	KLK2
AMDHD2///CEMP1	2.7103	0.02106								AMDHD2///CEMP1	BCAP31
LOC728392	2.70877	0.00031								LOC728392	ZNF654
RRP1	2.7074	0.00027								RRP1	RPS28
RFX3	2.70477	0.00182								RFX3	CDK9
TGFA	2.70395	2e-05								TGFA	GZMH
MARCKS	2.68659	0.00075								MARCKS	CD97
CTBP1	2.68298	0.00671								CTBP1	MEFV
SLC25A20	2.68283	0.00025								SLC25A20	TAC1
KIR2DS4	2.67358	0.00137								KIR2DS4	MFNG
---	2.67155	0.00372								---	PTRF
HIST1H4J	2.66652	4e-05								HIST1H4J	TLE1
CLASRP	2.66325	0.02458								CLASRP	FAM127A
TXNDC9	2.66028	0.00113								TXNDC9	HSPA13
ALAD	2.65392	0.00048								ALAD	CNOT3
DGKH	2.64463	0.0007								DGKH	PDZD2
NUP62	2.63423	0.00185								NUP62	DYNLT3
FOXJ1	2.632	0.00487								FOXJ1	DESI1
SLC27A3	2.62612	0.00061								SLC27A3	TMEM251
SLC19A1	2.62368	0.00192								SLC19A1	SART1
RSRC2	2.62107	0.00159								RSRC2	IZUMO4
KDM4A	2.60755	0.00036								KDM4A	LOC100506948///PAR-SN///SNORD107///SNORD115-13///SNORD115-26///SNORD115-7///SNORD116-28///SNRPN///SNURF
SRP14	2.60726	0.00502								SRP14	KIAA1045
CDK13	2.60709	0.0173								CDK13	CREM
ITGA7	2.60699	0.00569								ITGA7	HUNK
ASMT	2.60308	0.02028								ASMT	HNRNPDL
FAM3C	2.60204	0.03181								FAM3C	---
NSUN5P1///NSUN5P2	2.6012	0.00087								NSUN5P1///NSUN5P2	CDH6
STAB1	2.6	0.01641								STAB1	QPRT
DRAM1	2.59939	0.0047								DRAM1	GTF2H2
XYLB	2.59787	0.00078								XYLB	ZFR
STAT6	2.59769	0.00075								STAT6	GNAI1
TROVE2	2.59681	0.02691								TROVE2	KPNB1
HNRNPD	2.59325	0.00027								HNRNPD	CBX8
RPSA///RPSAP19///RPSAP58///RPSAP9///SNORA6///SNORA62	2.58442	0.00091								RPSA///RPSAP19///RPSAP58///RPSAP9///SNORA6///SNORA62	BTK
MPO	2.58309	0.00032								MPO	MIR4800///MXD4
LST1	2.58308	0.01199								LST1	MFN1
LINC00216	2.57567	0.0006								LINC00216	SOX4
ZZZ3	2.57143	0.00101								ZZZ3	ELF5
LSM4	2.57101	0.02085								LSM4	TOR1AIP1
TCF3	2.56658	0.00039								TCF3	NPR2
TBL3	2.56371	0.00436								TBL3	GPR126
TERF1	2.56213	0.00078								TERF1	C20orf27
HPS1	2.56122	0.01236								HPS1	PDCL
MYO1D	2.5584	0.00541								MYO1D	LYPD1
SAMM50	2.54937	0.00013								SAMM50	ANXA7
MAGOH	2.54247	0.02573								MAGOH	TBX3
RHOBTB3	2.54006	0.0311								RHOBTB3	HOXA6
CD300A	2.53789	0.00555								CD300A	ATG3
FAM134B	2.53348	0.00191								FAM134B	VDAC1
ABHD5	2.52893	0.00081								ABHD5	IGF1R
PXDC1	2.52589	0.00755								PXDC1	EFS
MARS	2.52381	0.01234								MARS	MNT
LRRC1	2.52215	0.00105								LRRC1	TLE3
IL6R	2.52151	0.00085								IL6R	CYFIP2
TMEM151B	2.51986	0.00428								TMEM151B	TARP
MAX	2.51894	0.00086								MAX	PHOX2B
CUZD1	2.51673	2e-05								CUZD1	---
UBE2D3	2.51566	8e-05								UBE2D3	DUSP4
SH3GLB2	2.51552	0.00033								SH3GLB2	ACSL1
AUTS2	2.51417	0.0003								AUTS2	ANGPTL2
ZNF207	2.50696	0.00381								ZNF207	ZMYND11
BBIP1	2.50403	0.00414								BBIP1	SLC16A5
PGS1	2.50311	0.0004								PGS1	UBE3A
GRB10	2.50272	0.0003								GRB10	CRISP1
NSD1	2.50197	0.00028								NSD1	KIAA1467
SLC27A2	2.50183	0.0288								SLC27A2	NDUFB8
SEMA3E	2.50145	0.00604								SEMA3E	PIGB
JMJD6	2.49874	0.00235								JMJD6	HSBP1
ELMO2	2.49726	0.03355								ELMO2	FBXO42
EXOG	2.49429	0.0265								EXOG	TTC9
PSMB7	2.494	0.00071								PSMB7	RFXANK
SCNN1B	2.49294	0.00104								SCNN1B	ENOX2
RPS20///SNORD54	2.48861	0.04646								RPS20///SNORD54	COG5
NDOR1	2.48604	0.03872								NDOR1	---
ADAMTS1	2.48482	0.00022								ADAMTS1	SDHAP1///SDHAP2
PSMD4	2.48295	0.00069								PSMD4	RAD51C
USP7	2.48269	0.00943								USP7	MAX
PLK2	2.48111	0.00356								PLK2	GDF9
DBNDD1	2.4805	0.00088								DBNDD1	CYB5R1
GATM	2.47842	0.00073								GATM	METTL3
RNF14	2.4757	0.02606								RNF14	MAP4
MAP4K3	2.47541	0.01391								MAP4K3	FAM89B
ISG20	2.4754	7e-05								ISG20	THSD7A
NFATC2IP	2.47411	0.00056								NFATC2IP	PCCA
SNED1	2.47358	0.00093								SNED1	MYH14
CCDC88A	2.4735	0.00458								CCDC88A	---
GABRE///MIR224///MIR452	2.47099	0.00074								GABRE///MIR224///MIR452	CFLAR
TGM3	2.46993	0.00097								TGM3	HDAC3
AP1S1	2.46801	0.00355								AP1S1	HIST1H2AB
SRPK3	2.46534	0.00276								SRPK3	PSENEN
RWDD3	2.46327	0.00202								RWDD3	SLC10A3
CA4	2.46136	0.0074								CA4	SOX10
EGR1	2.46097	0.00091								EGR1	HIST1H4A///HIST1H4B///HIST1H4C///HIST1H4D///HIST1H4E///HIST1H4F///HIST1H4H///HIST1H4I///HIST1H4J///HIST1H4K///HIST1H4L///HIST2H4A///HIST2H4B///HIST4H4
MT1G	2.46091	0.00287								MT1G	USPL1
LHB	2.4601	0.00752								LHB	R3HDM4
WTAP	2.45779	0.00058								WTAP	NEK2
HIST1H2AB///HIST1H2AE	2.45321	0.00853								HIST1H2AB///HIST1H2AE	GPR21
SEC23B	2.44778	0.03517								SEC23B	ATP2C1
SOX9	2.44535	0.00064								SOX9	NSMAF
HTRA1	2.44535	0.02319								HTRA1	HAP1
MAK	2.44366	0.02475								MAK	PCDHB17
KLK5	2.44149	0.00032								KLK5	IDS
APOBEC3G	2.43791	0.01176								APOBEC3G	GPR64
CAPN1	2.43783	0.00216								CAPN1	IL13RA1
---	2.4371	0.02493								---	DAB2
TAF11	2.43702	0.00073								TAF11	MET
CTRC	2.42601	0.00957								CTRC	KDM3A
RASGRF1	2.42586	0.00157								RASGRF1	TTC23
HYPK	2.42564	0.00223								HYPK	SPOCK3
ELOVL1	2.42547	0.00093								ELOVL1	DGCR2
CD79A	2.42295	0.00813								CD79A	TRAF3
SEMA3B	2.42152	0.00065								SEMA3B	MEF2B///MEF2BNB///MEF2BNB-MEF2B
SCRN1	2.42104	0.00025								SCRN1	FAM192A
TRADD	2.41858	0.0023								TRADD	---
ANGPTL7	2.41517	0.00034								ANGPTL7	NOL9
DOT1L	2.41197	0.0181								DOT1L	IMPG1
ATR	2.40896	0.02508								ATR	ATP5G3
COPG2IT1	2.40605	0.02874								COPG2IT1	ARHGAP22
MAGEA4	2.39813	0.00046								MAGEA4	CFDP1
GYPA	2.39219	0.00166								GYPA	SRPX2
PLEKHB2	2.38919	0.00066								PLEKHB2	CTBP2
RABAC1	2.38582	0.00183								RABAC1	CAPZA2
MSH5///MSH5-SAPCD1///SAPCD1	2.38447	0.00457								MSH5///MSH5-SAPCD1///SAPCD1	NUCB1
LAMP2	2.38306	0.00463								LAMP2	DHX58
ENOSF1	2.38262	0.00019								ENOSF1	FNBP4
ARAP2	2.38108	0.03067								ARAP2	TMCC1
ARF4	2.37759	0.00031								ARF4	OSBPL11
RPL11	2.37638	0.00471								RPL11	BIRC3
CLPS	2.37597	0.00723								CLPS	ZBED1
SCCPDH	2.37532	0.00014								SCCPDH	TTBK2
APAF1	2.37273	0.00297								APAF1	STAMBP
DCLRE1C	2.37243	0.00189								DCLRE1C	PHF2
CSF2	2.37085	0.00044								CSF2	EVI2B
TCN1	2.36926	0.00014								TCN1	F8
CAPZA2	2.36912	0.01849								CAPZA2	CCDC51
FBXL8	2.36881	0.00102								FBXL8	SPEG
NSUN5P1	2.36777	0.00346								NSUN5P1	MRPS11P1///MRPS11P1
MAU2	2.36359	0.00026								MAU2	SH3BP2
MTF2	2.36193	0.00351								MTF2	TIMM9
MAX	2.35761	0.001								MAX	TIMP3
BNIP1	2.34964	0.00168								BNIP1	NLGN1
ZDHHC13	2.34742	0.00081								ZDHHC13	HMBOX1
PLK4	2.34671	0.0064								PLK4	PTPRU
NEUROG2	2.34097	0.0009								NEUROG2	LMNA
SH3BGR	2.3408	0.01478								SH3BGR	DHCR7
EVPL	2.33633	0.00042								EVPL	HIRIP3
MFGE8	2.33543	0.00059								MFGE8	UBE2B
MERTK	2.33332	0.00428								MERTK	NTRK3
PPP2R5E	2.33232	0.04385								PPP2R5E	ARHGEF7
MAP2K6	2.33174	0.00015								MAP2K6	FOXG1
ERAP1	2.33118	0.00035								ERAP1	ARFGAP3
GPS2	2.33049	0.01618								GPS2	VASP
CD6	2.32705	0.0007								CD6	KLF1
CMC4	2.32653	0.00332								CMC4	SLC2A6
PPIL2	2.3264	0.00062								PPIL2	GGA3
MAP2K5	2.32349	0.00183								MAP2K5	TIMP2
LPCAT1	2.32277	0.0078								LPCAT1	OTTHUMG00000175466///RP11-526J3.3
SLC35F6	2.32262	0.00129								SLC35F6	ERCC1
PRSS23	2.32214	0.02167								PRSS23	BBS4
HLA-DRB4	2.32071	0.00551								HLA-DRB4	GALNT4///POC1B-GALNT4
RPS11	2.31965	0.03541								RPS11	PITPNA
DYNLL1	2.31549	0.03609								DYNLL1	RBM25
PRSS8	2.31461	0.00039								PRSS8	SH3BGRL
C3orf37	2.3108	0.00504								C3orf37	PAQR6
PMP2	2.30766	0.01911								PMP2	LRRC6
PDE3B	2.30566	0.00604								PDE3B	ABCA1
MARK1	2.30453	0.0393								MARK1	NME5
PPIL2	2.29868	0.01584								PPIL2	SRP72
COX5B	2.29488	0.03006								COX5B	GANAB
TMEM243	2.29484	0.00213								TMEM243	IBTK
C1orf116	2.29395	0.01881								C1orf116	SKP2
ATXN1	2.29233	0.00082								ATXN1	KAT2A
SCN1A	2.29211	0.00791								SCN1A	---
BTN2A2	2.29001	0.00289								BTN2A2	F5
DENND3	2.28791	0.00073								DENND3	MATK
LGALS7///LGALS7B	2.28663	0.00072								LGALS7///LGALS7B	FLT3
TRPM3	2.28663	0.03564								TRPM3	PRDX3
GTF2I	2.28615	0.00402								GTF2I	TOR1AIP1
NUP62	2.28218	0.0009								NUP62	PRKAR2A
SNCA	2.27496	0.00058								SNCA	MIIP
CAP2	2.27288	0.01565								CAP2	ITIH2
SAMM50	2.26876	0.00049								SAMM50	SLC4A1
PLA2G2A	2.26812	0.00041								PLA2G2A	PRPS2
TXNRD1	2.26663	0.00832								TXNRD1	HSPA5
SUPV3L1	2.2633	0.00073								SUPV3L1	ADNP2
ELL	2.26317	0.00615								ELL	RBM25
SESN1	2.26038	0.00068								SESN1	APEX2
MCM3AP	2.26003	0.00191								MCM3AP	CD1B
TCL1A	2.25913	0.00046								TCL1A	TXNL4A
OBFC1	2.25747	0.00036								OBFC1	FLJ14082
GJA1	2.25484	0.00205								GJA1	LEPROTL1
HSPD1	2.25033	0.00038								HSPD1	PPP1R2
TRA2A	2.24726	0.0021								TRA2A	ERLIN1
SLC16A3	2.2443	0.00016								SLC16A3	ZMYM5
TOMM20	2.24386	0.0005								TOMM20	CDK5RAP1
TNFRSF14	2.24326	0.00728								TNFRSF14	RABGGTB
ARL2BP	2.24307	0.03359								ARL2BP	POLR2D
STK24	2.24018	0.0023								STK24	LSM1
FABP7	2.23887	0.01067								FABP7	GPD1
SNRPD3	2.23548	0.00229								SNRPD3	SFTPC
LOC101059911///MUC5AC	2.23434	0.01729								LOC101059911///MUC5AC	ABCB6
ATP5J2	2.23389	0.01965								ATP5J2	PICALM
AP2A2	2.23302	0.00099								AP2A2	CNN3
---	2.23161	0.00834								---	EXTL3
THRA	2.22943	0.00761								THRA	PBOV1
PEX7	2.22926	0.00499								PEX7	CELF2
BTN2A3P	2.2289	0.00182								BTN2A3P	TAF6L
IKBKE	2.22528	0.00021								IKBKE	GANAB
COL6A2	2.22387	0.00923								COL6A2	STK3
ACTA1	2.22308	0.00181								ACTA1	LYL1
ZC3HAV1	2.22051	0.00439								ZC3HAV1	STX11
SHOC2	2.21951	0.01303								SHOC2	RFWD3
MKRN1	2.21821	0.00218								MKRN1	CLDN4///LOC100996451
CD40	2.21731	0.00232								CD40	HDLBP
PDK2	2.21722	0.0008								PDK2	CEP57
LPAR4	2.21531	0.00183								LPAR4	SGSH
GBP1	2.21255	0.00151								GBP1	PSEN1
GRSF1	2.2125	0.00126								GRSF1	DCTN5
ETNK2	2.21161	0.00089								ETNK2	KIAA0195
AOX1	2.20454	0.00016								AOX1	ARL1
LOC339166///WSCD1	2.20432	0.00415								LOC339166///WSCD1	TBC1D1
NPHP4	2.20315	0.00641								NPHP4	EPYC
NSG1	2.20271	0.00114								NSG1	LBP
MPPE1	2.20066	0.00046								MPPE1	TRPV4
DOC2A	2.1987	0.00427								DOC2A	PODXL2
EXOC7	2.1937	0.02904								EXOC7	CFLAR
PPM1A	2.18862	0.00376								PPM1A	NPR3
PPFIA4	2.18753	0.00096								PPFIA4	IL7R
GP6	2.18523	0.01447								GP6	PSAP
RUNX2	2.18326	0.0047								RUNX2	TSN
GAPDH	2.18324	0.0211								GAPDH	MTM1
PRRC2C	2.18259	0.00181								PRRC2C	PSMA1
GNPDA1	2.18165	0.00134								GNPDA1	RGS16
CNPY2	2.18129	0.00075								CNPY2	TRGV7///TRGV7
BICD1	2.18065	0.00782								BICD1	CYP2A7
ARHGEF9	2.17752	0.00263								ARHGEF9	SENP5
AHNAK	2.17568	0.0012								AHNAK	SSX3
NOL7	2.16905	0.02566								NOL7	STX4
THOC5	2.16887	0.00016								THOC5	CALCA
---	2.16756	0.00776								---	CAMTA1
TFRC	2.16753	0.00883								TFRC	RRBP1
YLPM1	2.16332	8e-05								YLPM1	HEBP2
GPD1L	2.16185	0.00156								GPD1L	MIR3658///UCK2
RNF34	2.16185	0.00862								RNF34	RASSF2
LOC101060567///PEX11B	2.1611	0.00033								LOC101060567///PEX11B	MVK
C1orf21	2.16055	0.00011								C1orf21	EPN2///EPN2-IT1///LOC79999
PPFIA1	2.15992	0.01436								PPFIA1	CSGALNACT2
CALM1	2.15762	0.00041								CALM1	RPS16
CLDN3	2.15743	0.00047								CLDN3	DYRK3
ZNF510	2.15552	0.01203								ZNF510	XAF1
TNFRSF4	2.15536	0.00426								TNFRSF4	RSL1D1
KRCC1	2.15432	0.00145								KRCC1	IVD
KLC1	2.15416	0.0006								KLC1	EFEMP1
CEP112	2.15336	0.00014								CEP112	TEKT2
DIAPH1	2.15141	0.00027								DIAPH1	RPRD2
---	2.14962	0.01343								---	CUL5
DUSP26	2.14778	0.00802								DUSP26	HPS1
C14orf2	2.14702	0.00109								C14orf2	SRF
CELSR1	2.14514	0.00082								CELSR1	FAM86B1///FAM86B2///FAM86C1///FAM86DP///FAM86FP
---	2.14312	0.00094								---	ULK1
SMG7-AS1	2.1391	0.00179								SMG7-AS1	ENO1
GPR107	2.13389	0.00968								GPR107	COL8A2
PAK6	2.13358	0.00048								PAK6	ZNF20///ZNF625-ZNF20
TIE1	2.13346	0.01338								TIE1	UGT2B17
GBP1	2.13264	0.01583								GBP1	---
TIMM17B	2.13121	0.00022								TIMM17B	SMARCA1
IPP	2.1312	0.00144								IPP	RGS2
USP8	2.12712	0.00059								USP8	REEP1
---	2.12573	0.00125								---	MCUR1
DACH1	2.12557	0.00762								DACH1	ENPP2
NRG1	2.12433	0.00859								NRG1	ZBTB18
AKAP1	2.12425	0.00506								AKAP1	FAM8A1
ABL2	2.12298	0.00734								ABL2	SCAND2P
GNG5	2.12046	0.00027								GNG5	PVR
HEXA-AS1	2.11673	0.00107								HEXA-AS1	CD207
OR2H2	2.11615	0.00441								OR2H2	SLCO2A1
PFDN4	2.11546	0.0022								PFDN4	CHN2
ITGBL1	2.11383	0.00167								ITGBL1	PFKFB3
RPL26L1	2.11356	0.01584								RPL26L1	TTF1
GH1	2.11085	0.00531								GH1	NFATC3
PLCL2	2.11022	0.00555								PLCL2	COX4I1
EFCAB14	2.10997	0.04371								EFCAB14	---
GCAT	2.10975	0.0063								GCAT	SCAI
ZNF667	2.10677	0.03504								ZNF667	LSM12
XKR8	2.10574	0.0018								XKR8	LINC00837
---	2.1054	0.00538								---	NDUFS1
SPTLC2	2.10396	0.00638								SPTLC2	SCNN1G
ALCAM	2.10277	0.00827								ALCAM	LOC100129973
TTTY15	2.10121	0.00079								TTTY15	QTRTD1
CPSF6	2.09953	0.00164								CPSF6	EFNA4
OAS1	2.09759	0.00199								OAS1	---
KRTAP4-7	2.09657	0.02891								KRTAP4-7	DLG3
COLEC10	2.09501	0.00051								COLEC10	BRD4
PGAP3	2.09372	0.01944								PGAP3	CYBB
SLC7A5	2.0937	0.0085								SLC7A5	PTPN11
PDE12	2.0937	0.04285								PDE12	ARHGEF17
C14orf169	2.09333	0.00018								C14orf169	EGOT
GTPBP1	2.08916	0.00711								GTPBP1	CLEC11A
ZNF410	2.08854	0.04538								ZNF410	AP3D1
EGR1	2.08836	0.00013								EGR1	---
PDE4D	2.08777	0.01752								PDE4D	DYRK1A
AP1G2	2.0866	0.02383								AP1G2	RTF1
DNAJC9	2.08271	0.00763								DNAJC9	AEBP1
AURKAPS1///RAB3GAP2	2.07953	0.02326								AURKAPS1///RAB3GAP2	CHAF1A
ZNF629	2.07827	0.00239								ZNF629	EPHA2
ACSS3	2.07726	0.00198								ACSS3	CD28
GABARAPL1	2.07722	0.00083								GABARAPL1	RGP1
TBCB	2.07692	0.00082								TBCB	PATZ1
HIBCH	2.07611	0.02998								HIBCH	SULT2A1
---	2.07541	0.00082								---	TIMM8A
DCX	2.07512	0.00017								DCX	SPOCK2
CNPPD1	2.07508	0.01405								CNPPD1	NOTCH2
MCM4	2.07417	0.0103								MCM4	KIAA0513
C4BPA	2.0737	0.03808								C4BPA	VPS41
CNOT8	2.07215	0.00305								CNOT8	ZNF84
GABRR1	2.0712	0.00063								GABRR1	PKP2
ZNF576	2.07087	0.00034								ZNF576	EXOSC2
SDK2	2.07036	0.00024								SDK2	EDA
EZR	2.06976	0.02726								EZR	C10orf118
CSF1R	2.0674	0.0056								CSF1R	RPL10L
SOGA2	2.06303	0.00864								SOGA2	ARHGEF6
PPP2R2A	2.06287	0.00417								PPP2R2A	L1CAM
CASP8	2.06247	0.0106								CASP8	AC104537.2///OTTHUMG00000180543
RBBP4P4///RBBP4P4	2.05982	0.02592								RBBP4P4///RBBP4P4	LIAS
VAMP5	2.0587	0.00941								VAMP5	DRG1
NPC2	2.05682	0.00078								NPC2	ARPC4-TTLL3///TTLL3
ASH1L	2.05647	0.00129								ASH1L	---
LOC100506453///LOC389906///LOC441528	2.05557	0.00101								LOC100506453///LOC389906///LOC441528	INPP4B
MCF2L	2.05499	0.0094								MCF2L	IQSEC3///LOC100996825
FN1	2.05466	0.01977								FN1	GRM4
PDGFRA	2.05182	0.00165								PDGFRA	LECT1
FAM46A	2.05008	0.00222								FAM46A	CHURC1-FNTB///FNTB
PPID	2.04988	0.00068								PPID	OPA1
RPS7	2.04922	0.0241								RPS7	HDDC2
NNMT	2.0462	0.00242								NNMT	ANGPTL2
MBNL3	2.04553	0.00557								MBNL3	SYMPK
JUN	2.04488	0.00205								JUN	IER2
CXCL13	2.04462	0.02639								CXCL13	MPZ
SLC38A10	2.04412	0.00108								SLC38A10	LOC100505498
LOC100130348	2.04318	0.00047								LOC100130348	GSK3A
CSN2	2.04283	0.02539								CSN2	PNPLA3
TOB2	2.04078	0.0021								TOB2	DUSP2
ESR1	2.03909	0.00673								ESR1	LAMP1
CAPRIN2	2.03762	0.00047								CAPRIN2	CDK20
AGFG2	2.03743	0.01773								AGFG2	DAG1
C5orf15	2.03292	0.0082								C5orf15	---
SLC1A5	2.03209	0.00851								SLC1A5	PTMAP1///PTMAP1
AHCY	2.03156	0.00182								AHCY	COL11A2
WNT11	2.03141	0.04788								WNT11	DNAJA1P4///DNAJA1P4
SGCD	2.03058	0.00096								SGCD	KIAA0146///LOC100996383
FAM163A	2.02977	0.02583								FAM163A	GFAP
HAO1	2.02772	0.00859								HAO1	SNX19
RBMX2	2.02767	0.00753								RBMX2	CLC
P4HB	2.02693	0.00097								P4HB	ATP5G3
PRPF31	2.02473	0.00188								PRPF31	OSGIN2
QDPR	2.02329	0.01888								QDPR	NPY1R
CDKN2A	2.02095	0.03051								CDKN2A	NEK3
KLK3	2.0189	0.00155								KLK3	MTAP
LOC100506558///MATN2	2.01741	0.03705								LOC100506558///MATN2	CHST2
OGT	2.01689	0.00024								OGT	HNRNPUL1
RAB4A///SPHAR	2.01431	0.023								RAB4A///SPHAR	PFDN1
RELA	2.01098	0.00039								RELA	MICA
TRIB2	2.00936	0.00361								TRIB2	MED24
SZT2	2.00734	0.03571								SZT2	PPP5C
KCNJ6	2.0069	0.00037								KCNJ6	---
ZNF669	2.00658	0.01527								ZNF669	---
CPNE3	2.00514	0.00322								CPNE3	HILPDA
ATRAID	2.00477	0.0008								ATRAID	MAML1
HTT	2.00392	0.0025								HTT	THRA
ACOT8	2.003	0.00015								ACOT8	GALNT3
WDR47	2.003	0.00275								WDR47	TSC22D3
ADAMTSL2///LOC100996396	-2.00143	0.0002									CENPI
DENND1B	-2.00387	0.00049									IL1RAP
AJAP1	-2.00407	0.03891									SIGLEC6
RHD	-2.00411	0.00238									FAM189A2
EPS15L1	-2.00478	0.00335									PDP1
GLTSCR1	-2.00527	0.00162									RAD23A
FAM189B	-2.00678	0.00029									LMTK2
WT1-AS	-2.00771	0.00644									ARL1
ST14	-2.00843	0.02701									CACNA1A
HAT1	-2.00905	0.00022									MAGOHB
APAF1	-2.01084	0.0428									ARL4C
NUP210	-2.01159	0.01243									TAF2
TGIF1	-2.01183	0.03607									PMS2P3
SC5D	-2.01198	0.00579									---
LOC101060729///SLX1A///SLX1B	-2.01286	0.02958									DHX9
FNDC3B	-2.01386	0.00101									PPID
MRPS18A	-2.01515	0.00591									EGFL8///PPT2///PPT2-EGFL8
REEP1	-2.01526	0.00199									SARDH
FUT2	-2.01673	0.00287									NET1
TP73-AS1	-2.01774	0.00342									POLR2J4
CIDEC	-2.0181	0.00863									BNC2
ZNF343	-2.0183	0.00716									NKTR
FLOT2	-2.01843	0.02876									UCHL5
PAF1	-2.01994	0.00453									DYRK2
PDPN	-2.02508	0.0026									MGAT5
PRPS1	-2.02511	0.01845									RHBDF1
NT5C1B-RDH14///RDH14	-2.02613	0.00187									LIG4
SH2D1A	-2.02891	0.00116									GFOD1
MAP3K13	-2.0294	0.04388									HDHD1
PSMG2	-2.03054	0.00021									TPBG
IDH3A	-2.03164	0.0004									VPS72
OTTHUMG00000015853///RP3-468K3.1///TUBB4BP7	-2.03236	0.00036									KAT6B
WDHD1	-2.03273	0.00019									NDE1
YTHDC2	-2.03325	0.00023									MAGI2
GOLGA6L10///GOLGA6L3///GOLGA6L4///GOLGA6L5///GOLGA6L9	-2.0352	0.00039									PAK1
KMT2B	-2.03697	0.01774									SPINK2
IGH///IGHA1///IGHG1///IGHG2///IGHG3///IGHM	-2.0413	0.00608									MORC2
RMDN1	-2.04208	0.00342									SELE
PDE4DIP	-2.04235	0.0001									TGFB3
LOC101060541///RBM8A	-2.0426	0.00378									GBP2
TSFM	-2.0431	0.00035									LIFR
CEACAM6	-2.04462	0.00488									MAPKAPK5-AS1
TBL1X	-2.04474	0.01391									RNF126
NR4A3	-2.04604	0.00011									CLUL1
GLB1	-2.05172	0.00022									BRAP
PPP1R12B	-2.05464	0.03745									BUD31
ICAM2	-2.05517	0.01355									PDLIM4
GON4L	-2.05567	0.00315									KDELR3
EDA	-2.05659	0.00045									HFE
LRP6	-2.05704	0.0013									NME1
MYC	-2.05798	0.00222									MAD2L1BP
KCNE2	-2.05817	0.00113									ERAL1
NDUFA13	-2.06342	0.0002									APMAP
FKRP	-2.07065	0.00787									ACVR2B-AS1
PITPNC1	-2.07192	0.00121									PIK3R3
GLYR1	-2.0772	0.00105									AAGAB
SLC29A1	-2.07796	0.0407									AP3S2///C15orf38-AP3S2
LDLRAD4	-2.07956	0.02013									ADCY8
MAP3K12	-2.08173	0.0013									HSD17B8
RNF138	-2.08189	0.04439									NAGA
STAG1	-2.08325	0.00127									PSEN2
---	-2.08344	0.00171									CCDC57
ABCB1	-2.08671	0.04157									RPA3
B3GAT3	-2.08959	0.00151									EFEMP1
EIF2AK2	-2.08987	0.00523									NBPF1
TGM2	-2.09077	1e-05									FABP6
CDC42EP3	-2.09115	0.0036									RNF8
TEC	-2.09156	0.0012									LAMA5
SLC19A2	-2.09244	0.00334									CLMN
FGF2	-2.09336	0.00444									KLF10
ANO1	-2.09371	0.04778									BMPR1B
DUS4L	-2.09413	0.0153									CAMP
KLRD1	-2.09661	0.0143									TNFRSF11B
CMC4///MTCP1	-2.09678	0.0055									ACTR5
HNF4A	-2.09839	0.00333									LDOC1
FOXK2	-2.09848	0.00362									DLC1
PUM1	-2.0996	0.00015									RAB5A
MOG	-2.1007	0.00331									TBC1D9B
PYGO1	-2.10151	0.00896									TAOK2
AVPR1A	-2.10269	0.0182									USP2
ZFYVE21	-2.10337	0.00916									---
PKN2	-2.10365	0.00223									PRG2
LY75	-2.10379	0.04595									AP001062.7///OTTHUMG00000086919
ARPC2	-2.10435	4e-05									SUCO
AGFG1	-2.10527	8e-05									ACTN2
LRP5L	-2.10727	0.01698									LMAN1
KIAA0040	-2.10734	0.00137									RTN4
CALM1///CALM2///CALM3	-2.10954	0.00284									EDIL3
CD69	-2.10991	0.00726									ZNF107
SCP2	-2.11107	0.02691									DDAH2
SKIV2L	-2.11309	0.03132									FYB
TMED10	-2.11326	0.00031									CASQ2
SLC35A5	-2.11501	0.00412									EPPIN///EPPIN-WFDC6
OR6A2	-2.11537	0.00508									SMPX
DESI1	-2.11659	0.0105									KIF3C
DIO2	-2.12157	0.01355									AGK
TMEM45A	-2.12171	0.00081									LAMA2
OSR2	-2.12275	0.00393									TSPAN5
CLCN3	-2.12561	0.01854									RPS27A
XYLB	-2.1321	0.00162									NLRX1
ACOT1///ACOT2	-2.13337	3e-05									ARL4C
GLIPR1	-2.13618	0.00024									RNF8
COG5	-2.13755	0.00146									ATP8B1
HIPK3	-2.14003	0.00361									LHPP
MCM3AP	-2.14066	0.04285									CPZ///GPR78
FAM203A	-2.14098	0.00333									TGFB2
ZBTB20	-2.1429	0.01863									WEE1
NF2	-2.14385	0.00012									DISC1///TSNAX-DISC1
SMCR7L	-2.14642	0.00362									HCN2
CDC45	-2.1484	0.00139									E4F1
GPR17	-2.15202	0.04313									ACTN2
ABHD4	-2.15294	0.00642									PEMT
MLF1IP	-2.15315	0.00342									ZNF3
---	-2.15578	0.00866									PODXL
FASTK	-2.1568	0.00466									ACTG1
HMGB1	-2.15764	0.00171									KLK13
ACP1	-2.15766	0.00011									COL4A3
ITIH5	-2.15829	0.00146									TMEM5
ABCA2	-2.16004	0.02516									MRPS12
LPHN1	-2.16137	0.01186									LILRA2
IL10RB	-2.16265	0.00147									---
KIF13B	-2.16783	0.00196									PLEC
P2RX5	-2.16808	0.00515									TBC1D22A
DBI	-2.16936	0.00028									IGHV3-47///IGHV3-47
MIR4691///NDUFS8	-2.17048	0.00052									ADAT1
CD74	-2.17211	9e-05									KCNQ1OT1
PPP2R5D	-2.17588	9e-05									SLC7A1
KIAA0586	-2.18035	0.00069									DDX19A///DDX19B
OSBPL7	-2.18061	0.0011									SPAM1
NUDT15	-2.1809	0.0003									CDC42
SLC6A6	-2.18118	0.0036									RAB1B
HOXB7	-2.18136	0.00495									PLCH1
MBD5	-2.18429	0.00077									PIGN
LZTS1	-2.18435	0.00718									EIF3B
BOLA1	-2.18445	0.00297									C6orf25
WSB1	-2.18464	0.00195									PPP2R4
---	-2.18465	0.00234									RPL13///SNORD68
CDH15	-2.18656	0.00055									WWP1
RARRES3	-2.18716	0.00016									TIAM2
MTERFD1	-2.18753	0.03159									HLA-DRB1///HLA-DRB4///LOC100507709///LOC100507714
SMAD3	-2.18829	0.01047									PSG5
PADI4	-2.1916	0.0005									DLG1
CYP39A1	-2.19312	0.00019									MS4A2
MYF6	-2.19467	0.03961									TRBC1
RGS12	-2.19649	0.01039									OTTHUMG00000014809///RP1-142O9.1
KIAA0226L	-2.19824	0.00407									PRKCB
PCMT1	-2.19932	0.00046									ZNF250
CSF2	-2.19981	0.00321									HTR6
LRFN3	-2.20014	0.00029									FGFR1
INHBE	-2.20022	0.03756									GBE1
SHMT2	-2.20075	0.0056									ATP13A1
SNRPD2	-2.2016	0.00139									SMA4
FBXL15	-2.20214	0.01744									TNFRSF10D
CAMK2B	-2.20372	0.0155									COX15
SCAMP4	-2.20496	0.00287									PASK
IRF5	-2.20689	0.01492									2019-03-07
AAMDC	-2.20992	3e-05									T
WIPI1	-2.21004	0.00017									RSAD1
TNNT1	-2.21055	0.00384									HS6ST1
SHANK2	-2.21116	0.01816									DDX19A
CYP2B6///CYP2B7P1	-2.21239	0.03111									B9D1
PNOC	-2.2132	0.00069									OR1E1
ELL2	-2.21425	0.02898									GABBR2
PAPOLB	-2.21466	0.00058									ARVCF
BLZF1	-2.21597	0.00083									KLF4
YWHAQ	-2.21626	0.00078									GALR1
TCF7L2	-2.21861	0.00025									RGS11
B3GALT2	-2.21864	0.00025									PLCB1
CD47	-2.21869	0.04778									SLC13A3
KIF22	-2.21913	0.00027									UBE2S
PLXNB3	-2.21976	0.00121									WDR83OS
SYMPK	-2.22394	0.00234									PARD6A
NR3C2	-2.224	0.00266									ZMYM2
SLC9A3R1	-2.22414	0.00287
MRC2	-2.22543	0.00171
PRR5	-2.22674	0.00062
SEMA4D	-2.22802	0.00053
SPRY2	-2.22845	0.01252
SMARCA1	-2.22915	0.00567
RBFOX2	-2.22995	0.00205
SELL	-2.23413	0.00015
PECAM1	-2.23432	0.00024
COL5A1	-2.23653	1e-05
ARPC5	-2.23715	0.0099
ACAA1	-2.24156	0.00049
RING1	-2.24218	0.00079
PIM1	-2.24421	0.03382
GALNT7	-2.24425	0.0001
---	-2.24483	0.00052
C1orf61	-2.2452	0.01217
HMGCS2	-2.24568	0.00046
ANKRD46	-2.24579	0.00272
ESR1	-2.247	0.00246
NFKB2	-2.24738	0.00091
HOXA2	-2.24792	0.00621
KCNB2	-2.25061	0.00105
DAZAP2	-2.25064	0.00464
MTO1	-2.25068	0.00015
ODAM	-2.25136	0.00202
LOC100506469	-2.2515	0.00122
CACNA1C	-2.25298	0.00219
GPR176	-2.25487	0.00021
AK5	-2.25528	0.00332
COX6A2	-2.25558	0.00433
FRZB	-2.2607	0.02198
ESR1	-2.26345	0.00263
ENOSF1	-2.26386	0.01019
ITGA2B	-2.26495	0.00411
USO1	-2.26557	0.00061
ZNF451	-2.26754	0.0003
ABT1	-2.26825	0.00016
ALK	-2.26836	0.00857
USP46	-2.272	0.00056
MAPT	-2.27595	0.03492
SLC25A4	-2.27955	0.00345
MEP1B	-2.28053	0.00808
MAN2A1	-2.28125	0.01229
ZNF45	-2.28201	0.0027
CCDC19	-2.28304	0.00182
FGL2	-2.2852	5e-05
ABCC2	-2.28795	0.00139
SRSF1	-2.29365	0.00648
VAV2	-2.29499	0.00347
AKAP6	-2.29674	0.00267
PKNOX2	-2.29734	0.01456
LOC100507388	-2.29959	0.00281
FBXO21	-2.30175	0.00327
OPCML	-2.30358	0.03493
INTS6	-2.30414	0.0013
PSMB3	-2.306	0.00334
WAPAL	-2.30739	6e-05
NDUFAF5	-2.30739	0.00931
OR3A1	-2.30896	0.00109
YY1	-2.30899	0.00096
NFKBIA	-2.31244	0.00393
KLRC4	-2.31552	0.00275
TERF1	-2.31562	0.00072
MTR	-2.31641	0.00033
ABCF1	-2.31878	0.00333
LEFTY2	-2.32038	6e-05
ZBTB7A	-2.32058	0.01622
CCDC109B	-2.32093	5e-05
CEP68	-2.32216	9e-05
SLC2A1	-2.3227	0.00251
GATA4	-2.32321	0.00627
MORC1	-2.33531	0.00173
AMFR	-2.33577	0.00168
AGAP10///AGAP11///AGAP4///AGAP5///AGAP9///BMS1P4///BMS1P5///LOC101060581///LOC399753	-2.33705	0.01153
LRBA	-2.34184	2e-05
PLBD1	-2.34274	0.00042
---	-2.34625	0.00403
PCDHGA11///PCDHGC3	-2.34816	0.01967
VHL	-2.34842	0.00749
GPR4	-2.34981	0.00748
SP110	-2.3525	0.00022
PARK7	-2.3534	0.0465
CHAF1B	-2.3535	0.00083
SRGAP3	-2.3547	0.00968
CSTF1	-2.35473	0.00027
IDUA	-2.35578	0.00076
ARID4B	-2.35763	0.04375
FAM134A	-2.3587	0.0007
ABCB8///ASIC3	-2.35876	0.01184
IPO9	-2.36145	0.01339
ZNF592	-2.3619	0.00169
MYL4	-2.36957	0.00228
APLP2	-2.37202	0.00019
BMI1///COMMD3-BMI1	-2.37209	0.00081
GNAT3	-2.37425	0.00157
---	-2.38224	0.00057
TNFRSF10B	-2.38229	0.00227
ZC3HAV1	-2.38366	0.01963
CEP350	-2.38522	0.00058
FAXDC2	-2.38533	0.00806
BUB3	-2.38549	0.00172
MTAP	-2.38716	0.03005
RTCB	-2.38877	0.00399
PHACTR2	-2.38953	3e-05
ZNF331	-2.39016	0.00019
FHL1	-2.39052	0.0088
FLNA	-2.39336	0.0039
MIA3	-2.39413	0.00019
DHX35	-2.39464	0.0003
INPP5A	-2.3963	0.0015
DEK	-2.40154	0.01602
SSH1	-2.40348	0.04283
TAF5	-2.40435	0.01039
MYL7	-2.40707	0.01372
OSBPL3	-2.40727	0.00026
MAGI1	-2.41157	0.04022
DUT	-2.41475	0.00159
NEURL	-2.42414	0.00089
PDGFD	-2.42596	0.00738
CSTB	-2.42871	0.00579
MYOT	-2.43431	3e-05
POPDC3	-2.43532	0.00213
NUDT11	-2.4356	0.0446
KCNMA1	-2.44024	0.00164
SYNJ1	-2.44351	0.00056
CSNK1G1	-2.44379	0.00818
ENG	-2.44481	0.00115
FBN2	-2.44666	0.00341
HSPBP1	-2.44932	0.04333
PSMD1	-2.45639	0.00013
FPR2	-2.458	0.00148
MCM6	-2.45837	0.00499
FAM188A	-2.46032	0.00722
ATXN7L3B	-2.4636	0.00185
LINC00963	-2.46416	0.00031
FKBP1A	-2.46448	0.00021
MLLT4	-2.46503	0.02887
ARHGAP26	-2.46528	0.00045
RIOK2	-2.46743	0.00172
SERPINE1	-2.47042	0.01089
LY9	-2.47234	0.00019
TSPAN31	-2.4774	0.0014
LINC00094	-2.48058	0.00897
MFAP5	-2.48252	0.03933
SULT1C2	-2.48478	0.0012
HNRNPD	-2.485	0.02783
DCAF11	-2.48773	0.00058
GTPBP6	-2.48827	0.00039
MT1X	-2.49195	0.00805
RQCD1	-2.49207	0.00307
GGA2	-2.49291	0.00156
ATP7B	-2.49423	0.01144
RIT1	-2.4961	0.01826
FGFR2	-2.49731	0.00167
---	-2.49899	0.0031
TBX4	-2.50147	0.00105
AMOT	-2.50274	0.00142
ATP6AP2	-2.50486	0.00013
GOLGA8A///GOLGA8B	-2.50492	0.0041
TESC	-2.50723	0.00216
GEMIN6	-2.51063	3e-05
LRIG2	-2.51259	0.00026
FGF21	-2.51345	0.01938
CHPF2	-2.5135	0.00013
MGST2	-2.51492	0.00378
PGRMC2	-2.51613	0.00154
FAM50A	-2.51708	0.00037
GNAS	-2.51892	0.01003
DDX49	-2.52335	0.00359
TIA1	-2.52373	0.0133
LLGL1	-2.52693	0.00215
MLX	-2.52731	0.00017
HOXA10	-2.53162	0.00016
DNAJB12	-2.5349	0.00217
SNORA29///TCP1	-2.53538	0.01255
P2RX6	-2.53753	0.00261
PIGF	-2.54079	0.00234
ARL6IP1	-2.54225	2e-05
TMPRSS11E	-2.54242	0.00123
PET112	-2.54301	0.00022
DSCR4	-2.54515	0.00343
TMPRSS11D	-2.5462	0.00739
MEF2A	-2.54629	0.0016
PAX8	-2.54822	0.00279
EPHB2	-2.54824	0.04151
PIK3IP1	-2.55002	0.00055
NOC4L	-2.55087	0.00386
ZNF646	-2.558	0.00061
UBL4A	-2.55869	0.00199
NUBP1	-2.56066	0.00295
PHC1	-2.56068	0.00086
CENPC1	-2.56459	5e-05
PCDHGC3	-2.5658	3e-05
RAPGEF5	-2.57312	0.00137
WDR61	-2.57368	0.00143
LILRB2	-2.57685	0.00033
ACYP1	-2.57728	0.00206
CCZ1///CCZ1B	-2.57749	0.00138
STX12	-2.58369	0.00426
XRCC5	-2.58644	0.00079
TDRD3	-2.58697	0.00117
MOAP1	-2.58846	0.02597
ERLIN1	-2.59365	0.00016
RHBG	-2.59419	0.00153
SLC14A1	-2.59822	0.00027
IGLC1	-2.60352	0.00013
OSM	-2.60522	0.00042
MAP4K2	-2.60671	0.01
DYNC1LI1	-2.60942	0.00966
DOM3Z	-2.61736	0.00093
HIF1AN	-2.62121	0.00656
ADIPOR2	-2.62617	0.0013
TMCO3	-2.6265	0.01624
MGC2889	-2.63014	0.03437
KRT10	-2.63034	9e-05
RECK	-2.63165	0.00059
PMPCA	-2.63682	0.00144
S100A9	-2.65244	0.00025
MPG	-2.66206	0.00014
COL21A1	-2.66265	0.00216
TRIM10	-2.66329	0.00141
THOC2	-2.66406	0.04774
---	-2.6646	0.00213
MAD2L1	-2.66517	0.00302
TSPYL4	-2.66784	0.00443
DTX3	-2.66906	0.00024
NDUFS2	-2.67084	0.00022
GPSM3	-2.6745	0.03813
STK17B	-2.67541	9e-05
IDE	-2.67551	0.02312
RHOBTB1	-2.67725	0.00423
EML3	-2.67756	0.00375
ANKRD1	-2.67895	0.00719
POLD3	-2.67908	0.00041
---	-2.68203	0.002
---	-2.68862	0.00385
TCEAL1	-2.69442	0.00016
COL11A1	-2.69897	0.00192
DNASE1	-2.70373	0.00404
GTF2I///GTF2IP1///LOC100093631	-2.70417	0.00094
CAV1	-2.70609	0.003
MRPS12	-2.72006	0.00107
MINA	-2.72926	0.00038
S100B	-2.73334	0.0017
NOLC1	-2.73362	0.00034
HSPA12A	-2.73373	0.00015
PDE4DIP	-2.73392	0.00271
KCND1	-2.73496	0.00107
KLK2	-2.74104	0.00672
BCAP31	-2.74478	0.00447
ZNF654	-2.74745	0.00052
RPS28	-2.7478	0.00059
CDK9	-2.74824	0.00055
GZMH	-2.74948	0.04664
CD97	-2.7502	0.00027
MEFV	-2.75594	0.00047
TAC1	-2.76041	0.00032
MFNG	-2.76216	0.00502
PTRF	-2.76868	0.00138
TLE1	-2.76959	0.00176
FAM127A	-2.77001	0.02847
HSPA13	-2.77067	0.00171
CNOT3	-2.77785	0.00219
PDZD2	-2.77961	0.00214
DYNLT3	-2.78155	0.0008
DESI1	-2.78467	0.01602
TMEM251	-2.7854	0.0002
SART1	-2.7937	0.00011
IZUMO4	-2.7981	0.00199
LOC100506948///PAR-SN///SNORD107///SNORD115-13///SNORD115-26///SNORD115-7///SNORD116-28///SNRPN///SNURF	-2.79813	0.00266
KIAA1045	-2.80032	0.00298
CREM	-2.80503	0.00015
HUNK	-2.80699	0.00298
HNRNPDL	-2.81027	0.00118
---	-2.81575	0.0006
CDH6	-2.81823	0.00758
QPRT	-2.82142	0.00274
GTF2H2	-2.82243	0.01108
ZFR	-2.82291	0.00105
GNAI1	-2.8252	0.0011
KPNB1	-2.82954	0.0003
CBX8	-2.83014	0.00253
BTK	-2.83468	0.00117
MIR4800///MXD4	-2.83487	0.02703
MFN1	-2.83653	0.01173
SOX4	-2.83811	0.00466
ELF5	-2.84078	0.00643
TOR1AIP1	-2.84167	0.00252
NPR2	-2.84176	0.00476
GPR126	-2.84331	0.00015
C20orf27	-2.84474	0.00783
PDCL	-2.85133	0.0209
LYPD1	-2.85782	0.01544
ANXA7	-2.86117	0.00076
TBX3	-2.86302	0.00239
HOXA6	-2.86534	3e-05
ATG3	-2.86737	0.00211
VDAC1	-2.86777	0.00253
IGF1R	-2.872	0.01581
EFS	-2.87493	0.00259
MNT	-2.87941	0.03145
TLE3	-2.88177	0.00053
CYFIP2	-2.89336	0.00533
TARP	-2.90669	0.00069
PHOX2B	-2.91024	0.00054
---	-2.91568	0.00115
DUSP4	-2.91757	0.00927
ACSL1	-2.9183	0.02214
ANGPTL2	-2.92479	0.00173
ZMYND11	-2.92995	0.01073
SLC16A5	-2.93558	0.00018
UBE3A	-2.93583	5e-05
CRISP1	-2.94046	0.00043
KIAA1467	-2.94209	0.00092
NDUFB8	-2.94441	0.00367
PIGB	-2.955	5e-05
HSBP1	-2.95594	0.00058
FBXO42	-2.95761	0.00876
TTC9	-2.95847	0.01197
RFXANK	-2.95987	0.00033
ENOX2	-2.96018	0.0141
COG5	-2.96268	0.00422
---	-2.96801	0.00164
SDHAP1///SDHAP2	-2.96935	0.00196
RAD51C	-2.97027	0.00218
MAX	-2.97217	0.00021
GDF9	-2.97621	0.00031
CYB5R1	-2.9778	6e-05
METTL3	-2.98123	0.00852
MAP4	-2.98318	0.00122
FAM89B	-2.9857	0.0016
THSD7A	-2.9864	0.00499
PCCA	-2.98966	0.00016
MYH14	-2.99323	0.0004
---	-2.99502	0.00216
CFLAR	-3.00087	0.04451
HDAC3	-3.00561	0.00273
HIST1H2AB	-3.01604	0.0011
PSENEN	-3.02539	0.00021
SLC10A3	-3.02918	0.0028
SOX10	-3.03352	0.0007
HIST1H4A///HIST1H4B///HIST1H4C///HIST1H4D///HIST1H4E///HIST1H4F///HIST1H4H///HIST1H4I///HIST1H4J///HIST1H4K///HIST1H4L///HIST2H4A///HIST2H4B///HIST4H4	-3.03436	0.00121
USPL1	-3.03608	0.00036
R3HDM4	-3.04369	0.00089
NEK2	-3.06464	0.00973
GPR21	-3.06727	0.00136
ATP2C1	-3.07083	0.0013
NSMAF	-3.07492	1e-05
HAP1	-3.07633	0.00015
PCDHB17	-3.07973	0.00166
IDS	-3.08112	0.00031
GPR64	-3.08269	0.01079
IL13RA1	-3.08726	0.00113
DAB2	-3.08782	0.00023
MET	-3.08836	0.01045
KDM3A	-3.09527	4e-05
TTC23	-3.09591	0.00102
SPOCK3	-3.09838	0.00048
DGCR2	-3.10793	0.00026
TRAF3	-3.11143	0.00038
MEF2B///MEF2BNB///MEF2BNB-MEF2B	-3.11524	0.00093
FAM192A	-3.11683	0.00072
---	-3.11693	0.00173
NOL9	-3.1199	0.00291
IMPG1	-3.12324	0.00598
ATP5G3	-3.12367	0.0073
ARHGAP22	-3.13241	0.00254
CFDP1	-3.13861	0.00068
SRPX2	-3.14155	0.00016
CTBP2	-3.14721	0.0027
CAPZA2	-3.14927	0.00365
NUCB1	-3.14958	0.01053
DHX58	-3.15778	0.00455
FNBP4	-3.15816	0.00016
TMCC1	-3.15918	0.03114
OSBPL11	-3.1592	0.0001
BIRC3	-3.16458	0.0014
ZBED1	-3.16588	0.00077
TTBK2	-3.16766	0.00168
STAMBP	-3.16933	0.00012
PHF2	-3.17069	0.01121
EVI2B	-3.17442	0.00033
F8	-3.17585	0.00505
CCDC51	-3.17898	0.00011
SPEG	-3.18331	0.0004
MRPS11P1///MRPS11P1	-3.20259	0.01604
SH3BP2	-3.20725	0.00127
TIMM9	-3.22299	0.00708
TIMP3	-3.22849	0.03103
NLGN1	-3.23439	0.00435
HMBOX1	-3.2421	0.0003
PTPRU	-3.24705	0.00536
LMNA	-3.252	0.00028
DHCR7	-3.26288	0.0012
HIRIP3	-3.26644	4e-05
UBE2B	-3.26975	0.0006
NTRK3	-3.28092	0.00331
ARHGEF7	-3.2838	0.0006
FOXG1	-3.29495	0.01346
ARFGAP3	-3.29526	0.00284
VASP	-3.30668	2e-05
KLF1	-3.31291	0.00035
SLC2A6	-3.3327	0.00281
GGA3	-3.33378	4e-05
TIMP2	-3.33568	0.00756
OTTHUMG00000175466///RP11-526J3.3	-3.34429	0.00156
ERCC1	-3.34464	0.0048
BBS4	-3.34986	0.00101
GALNT4///POC1B-GALNT4	-3.35163	0.01365
PITPNA	-3.35202	3e-05
RBM25	-3.36343	0.00011
SH3BGRL	-3.38028	0.00153
PAQR6	-3.39373	0.00015
LRRC6	-3.40168	0.003
ABCA1	-3.40589	0.00012
NME5	-3.40731	0.00544
SRP72	-3.41153	0.00039
GANAB	-3.43798	0.00158
IBTK	-3.43941	0.00019
SKP2	-3.44362	0.00013
KAT2A	-3.45889	0.00502
---	-3.4599	0.00103
F5	-3.46083	0.00119
MATK	-3.47456	0.0085
FLT3	-3.48539	0.01918
PRDX3	-3.48838	0.00268
TOR1AIP1	-3.49277	0.00186
PRKAR2A	-3.50275	5e-05
MIIP	-3.51074	0.01813
ITIH2	-3.51653	5e-05
SLC4A1	-3.51827	0.01007
PRPS2	-3.53094	0.01107
HSPA5	-3.54986	2e-05
ADNP2	-3.55095	0.00052
RBM25	-3.55414	0.02903
APEX2	-3.55437	0.00047
CD1B	-3.57273	0.0386
TXNL4A	-3.57415	0.00019
FLJ14082	-3.5797	0.00065
LEPROTL1	-3.59021	0.00173
PPP1R2	-3.6135	0.00201
ERLIN1	-3.61353	0.00016
ZMYM5	-3.62124	0.00907
CDK5RAP1	-3.62579	0.00029
RABGGTB	-3.63229	0.00146
POLR2D	-3.70098	0.00162
LSM1	-3.7041	0.00519
GPD1	-3.71344	0.00039
SFTPC	-3.71378	0.00279
ABCB6	-3.73115	0.00022
PICALM	-3.73127	0.01035
CNN3	-3.74252	0.00368
EXTL3	-3.75477	0.00028
PBOV1	-3.77386	0.0014
CELF2	-3.79093	0.00076
TAF6L	-3.79593	0.00122
GANAB	-3.81028	0.00012
STK3	-3.8127	8e-05
LYL1	-3.83834	0.00389
STX11	-3.84049	0.00305
RFWD3	-3.84191	0.0007
CLDN4///LOC100996451	-3.85033	0.00135
HDLBP	-3.86023	0.0201
CEP57	-3.87719	0.00102
SGSH	-3.91356	0.00353
PSEN1	-3.91771	0.0073
DCTN5	-3.919	0.00014
KIAA0195	-3.95458	0.00025
ARL1	-3.95952	0.01386
TBC1D1	-3.96315	0.0016
EPYC	-3.96499	0.00901
LBP	-3.97758	0.00019
TRPV4	-3.97802	0.00124
PODXL2	-3.98186	0.00425
CFLAR	-3.98822	4e-05
NPR3	-3.98914	0.0073
IL7R	-3.99157	0.01042
PSAP	-3.99177	0.00044
TSN	-3.99762	0.00792
MTM1	-4.02942	0.01443
PSMA1	-4.03927	0.00074
RGS16	-4.04087	0.00021
TRGV7///TRGV7	-4.05229	0.01444
CYP2A7	-4.05891	0.00049
SENP5	-4.07303	0.00065
SSX3	-4.09351	0.01232
STX4	-4.09644	0.00022
CALCA	-4.10275	0.00082
CAMTA1	-4.10501	7e-05
RRBP1	-4.1139	0.0005
HEBP2	-4.11454	0.00642
MIR3658///UCK2	-4.12302	0.03928
RASSF2	-4.13509	0.00014
MVK	-4.13557	0.0007
EPN2///EPN2-IT1///LOC79999	-4.14557	0.00182
CSGALNACT2	-4.14989	0.00038
RPS16	-4.15774	0.00244
DYRK3	-4.15937	0.00056
XAF1	-4.16051	0.00023
RSL1D1	-4.17598	0.00507
IVD	-4.17718	0.00196
EFEMP1	-4.19222	1e-05
TEKT2	-4.19909	0.01589
RPRD2	-4.20398	0.00396
CUL5	-4.20415	0.00042
HPS1	-4.2056	0.00183
SRF	-4.22249	9e-05
FAM86B1///FAM86B2///FAM86C1///FAM86DP///FAM86FP	-4.22695	0.03462
ULK1	-4.24446	0.01048
ENO1	-4.28997	0.00191
COL8A2	-4.29257	0.00219
ZNF20///ZNF625-ZNF20	-4.29758	0.00157
UGT2B17	-4.30819	0.0002
---	-4.32054	0.00033
SMARCA1	-4.3294	0.00142
RGS2	-4.33857	0.00037
REEP1	-4.34096	0.0486
MCUR1	-4.34867	1e-05
ENPP2	-4.35244	0.00067
ZBTB18	-4.35653	3e-05
FAM8A1	-4.36134	0.00149
SCAND2P	-4.37186	0.00104
PVR	-4.37997	0.00107
CD207	-4.38256	6e-05
SLCO2A1	-4.3949	0.00055
CHN2	-4.39797	0.01885
PFKFB3	-4.42129	0.00034
TTF1	-4.42193	0.00023
NFATC3	-4.45539	0.00392
COX4I1	-4.45991	3e-05
---	-4.49817	0.00213
SCAI	-4.547	0.00019
LSM12	-4.55727	9e-05
LINC00837	-4.55909	0.01243
NDUFS1	-4.58833	0.01402
SCNN1G	-4.597	0.00416
LOC100129973	-4.60209	0.00028
QTRTD1	-4.62789	0.01383
EFNA4	-4.63639	7e-05
---	-4.68655	0.00281
DLG3	-4.69521	0.00013
BRD4	-4.69587	0.00018
CYBB	-4.71067	0.03252
PTPN11	-4.72275	0.00104
ARHGEF17	-4.7653	0.00012
EGOT	-4.78202	0.00115
CLEC11A	-4.80919	0.00018
AP3D1	-4.84069	5e-05
---	-4.84714	5e-05
DYRK1A	-4.8686	0.00031
RTF1	-4.87764	0.00034
AEBP1	-4.88112	0.00196
CHAF1A	-4.94464	0.00054
EPHA2	-4.94599	0.00045
CD28	-4.95531	0.00026
RGP1	-4.95728	0.00244
PATZ1	-4.96255	0.01744
SULT2A1	-4.97869	5e-05
TIMM8A	-4.98061	0.00968
SPOCK2	-5.00004	7e-05
NOTCH2	-5.01741	0.00016
KIAA0513	-5.02448	0.01998
VPS41	-5.04129	0.00467
ZNF84	-5.04533	0.00145
PKP2	-5.04888	0.00215
EXOSC2	-5.05055	1e-05
EDA	-5.07607	0.02705
C10orf118	-5.10583	0.00841
RPL10L	-5.13069	7e-05
ARHGEF6	-5.14853	0.04372
L1CAM	-5.15405	0.00053
AC104537.2///OTTHUMG00000180543	-5.15628	0.00548
LIAS	-5.17209	0.00041
DRG1	-5.18751	0.00012
ARPC4-TTLL3///TTLL3	-5.21215	8e-05
---	-5.23014	0.00876
INPP4B	-5.23408	0.00083
IQSEC3///LOC100996825	-5.26427	9e-05
GRM4	-5.32414	0.00926
LECT1	-5.33476	0.00227
CHURC1-FNTB///FNTB	-5.33772	0.00038
OPA1	-5.36814	0.00107
HDDC2	-5.37788	0.00011
ANGPTL2	-5.39257	8e-05
SYMPK	-5.40264	0.00028
IER2	-5.43296	0.00102
MPZ	-5.44352	0.00034
LOC100505498	-5.47875	0.00149
GSK3A	-5.51336	0.00023
PNPLA3	-5.51444	0.00088
DUSP2	-5.57995	0.00018
LAMP1	-5.58099	0.00015
CDK20	-5.59685	0.0053
DAG1	-5.61163	0.00037
---	-5.61821	0.00133
PTMAP1///PTMAP1	-5.65905	0.00029
COL11A2	-5.69412	0.00184
DNAJA1P4///DNAJA1P4	-5.69749	0.00168
KIAA0146///LOC100996383	-5.71932	0.0013
GFAP	-5.73238	0.00059
SNX19	-5.79523	2e-05
CLC	-5.8062	0.02144
ATP5G3	-5.82295	0.00519
OSGIN2	-5.88474	2e-05
NPY1R	-5.93506	0.00059
NEK3	-5.9674	0.0046
MTAP	-6.02617	0.00722
CHST2	-6.03152	0.04606
HNRNPUL1	-6.06121	0.00011
PFDN1	-6.10604	0.00044
MICA	-6.10944	0.00033
MED24	-6.14903	0.0005
PPP5C	-6.19434	0.0032
---	-6.21363	0.00505
---	-6.22194	0.00299
HILPDA	-6.24069	0.00014
MAML1	-6.28921	0.0001
THRA	-6.28974	0.00213
GALNT3	-6.33783	0.00741
TSC22D3	-6.34232	0.00637
CENPI	-6.35322	0.00015
IL1RAP	-6.4496	5e-05
SIGLEC6	-6.45917	0.00142
FAM189A2	-6.47629	5e-05
PDP1	-6.47855	1e-05
RAD23A	-6.55033	0.00187
LMTK2	-6.59918	0.00017
ARL1	-6.60828	0.00561
CACNA1A	-6.61008	0.00813
MAGOHB	-6.62862	0.00925
ARL4C	-6.63733	9e-05
TAF2	-6.64758	0.00501
PMS2P3	-6.8013	0.03209
---	-6.85742	0.00218
DHX9	-6.86278	0.00038
PPID	-6.87121	0.00019
EGFL8///PPT2///PPT2-EGFL8	-6.90398	0.04768
SARDH	-6.91225	0.04044
NET1	-6.93381	5e-05
POLR2J4	-6.96938	0.00026
BNC2	-7.01331	9e-05
NKTR	-7.18046	0.00179
UCHL5	-7.21398	0.00303
DYRK2	-7.22718	0.00028
MGAT5	-7.22718	0.00132
RHBDF1	-7.2727	8e-05
LIG4	-7.29515	2e-05
GFOD1	-7.35351	0.00047
HDHD1	-7.39512	0.00296
TPBG	-7.44644	6e-05
VPS72	-7.48285	0.00844
KAT6B	-7.51435	8e-05
NDE1	-7.53908	6e-05
MAGI2	-7.5831	0.00011
PAK1	-7.68895	0.00354
SPINK2	-7.74091	0.00657
MORC2	-7.84931	5e-05
SELE	-7.91343	0.00121
TGFB3	-7.92604	0.00016
GBP2	-7.94437	0.00053
LIFR	-7.98301	0.00023
MAPKAPK5-AS1	-8.11903	0.00056
RNF126	-8.12595	0.00858
CLUL1	-8.25342	3e-05
BRAP	-8.29487	3e-05
BUD31	-8.3138	0.00081
PDLIM4	-8.34687	0.00092
KDELR3	-8.36057	0.00146
HFE	-8.41679	0.01408
NME1	-8.47516	0.00015
MAD2L1BP	-8.55234	0.00035
ERAL1	-8.60953	0.00026
APMAP	-8.65522	0.00039
ACVR2B-AS1	-8.67646	0.00023
PIK3R3	-8.68479	0.00185
AAGAB	-8.72077	0.00326
AP3S2///C15orf38-AP3S2	-8.72983	4e-05
ADCY8	-8.96699	0.00057
HSD17B8	-9.03021	0.00272
NAGA	-9.16739	0.00045
PSEN2	-9.16796	0.00187
CCDC57	-9.18312	0.00029
RPA3	-9.26534	5e-05
EFEMP1	-9.27845	7e-05
NBPF1	-9.33695	2e-05
FABP6	-9.34061	0.00012
RNF8	-9.38376	0.00014
LAMA5	-9.77589	0.00012
CLMN	-9.80033	0.01124
KLF10	-9.80825	0.00032
BMPR1B	-9.86508	4e-05
CAMP	-9.97523	6e-05
TNFRSF11B	-10.014	4e-05
ACTR5	-10.0511	0.00047
LDOC1	-10.215	0.0002
DLC1	-10.2397	0.00072
RAB5A	-10.3579	0.00378
TBC1D9B	-10.4826	0.00033
TAOK2	-10.5798	0.00206
USP2	-10.7145	6e-05
---	-10.8347	0.00031
PRG2	-10.8524	9e-05
AP001062.7///OTTHUMG00000086919	-10.9063	0.01509
SUCO	-10.9716	0.00118
ACTN2	-11.0642	2e-05
LMAN1	-11.2257	7e-05
RTN4	-11.264	0.001
EDIL3	-11.2709	0.03312
ZNF107	-11.2863	7e-05
DDAH2	-11.424	0.00017
FYB	-11.5554	0.00209
CASQ2	-11.6935	0.00141
EPPIN///EPPIN-WFDC6	-11.7124	0.00033
SMPX	-11.9174	0.00016
KIF3C	-12.0395	0.00031
AGK	-12.4189	0.0001
LAMA2	-12.4713	0.00027
TSPAN5	-12.6495	0.00017
RPS27A	-12.6558	0.00077
NLRX1	-12.7976	0.04387
ARL4C	-12.807	0.00055
RNF8	-12.8221	0.00021
ATP8B1	-12.9281	0
LHPP	-13.0371	0.00021
CPZ///GPR78	-13.0466	0.0003
TGFB2	-13.0784	1e-05
WEE1	-13.1611	0.00015
DISC1///TSNAX-DISC1	-13.1821	5e-05
HCN2	-13.1946	0.00022
E4F1	-13.5404	0.0002
ACTN2	-13.5821	6e-05
PEMT	-13.5825	0.00011
ZNF3	-13.7867	9e-05
PODXL	-14.1299	4e-05
ACTG1	-14.3968	0.00075
KLK13	-14.6901	0.00012
COL4A3	-14.8781	0.00011
TMEM5	-14.9916	0
MRPS12	-15.069	0.00024
LILRA2	-15.2975	0.00073
---	-16.0065	0.00147
PLEC	-16.3307	3e-05
TBC1D22A	-16.406	0.00019
IGHV3-47///IGHV3-47	-17.6315	7e-05
ADAT1	-17.7679	9e-05
KCNQ1OT1	-18.1944	1e-05
SLC7A1	-19.1617	0.00242
DDX19A///DDX19B	-19.4411	1e-05
SPAM1	-20.3689	8e-05
CDC42	-20.535	3e-05
RAB1B	-20.6293	4e-05
PLCH1	-21.3012	0.00012
PIGN	-21.5021	0.00017
EIF3B	-21.6386	0.00111
C6orf25	-21.7163	8e-05
PPP2R4	-21.8194	3e-05
RPL13///SNORD68	-21.8392	0.00319
WWP1	-22.6431	0.00019
TIAM2	-23.4731	6e-05
HLA-DRB1///HLA-DRB4///LOC100507709///LOC100507714	-23.6634	0.00026
PSG5	-25.73	0.0001
DLG1	-26.159	0.00032
MS4A2	-26.4591	8e-05
TRBC1	-26.6249	0.00012
OTTHUMG00000014809///RP1-142O9.1	-27.125	0.00011
PRKCB	-27.1882	0.00113
ZNF250	-27.7588	3e-05
HTR6	-28.36	0
FGFR1	-28.3773	2e-05
GBE1	-28.7073	3e-05
ATP13A1	-28.7665	0
SMA4	-29.0514	0.00023
TNFRSF10D	-29.8926	5e-05
COX15	-30.5472	0.00018
PASK	-30.5677	4e-05
2019-03-07	-31.6553	0.00048
T	-34.9599	0.00027
RSAD1	-36.5171	0.00028
HS6ST1	-37.4974	0.00015
DDX19A	-38.1532	0
B9D1	-39.9995	9e-05
OR1E1	-40.3096	1e-05
GABBR2	-41.8392	0
ARVCF	-43.7917	0.00027
KLF4	-62.6095	1e-05
GALR1	-72.4929	3e-05
RGS11	-90.3005	3e-05
PLCB1	-92.5137	0.00028
SLC13A3	-105.609	2e-05
UBE2S	-121.57	4e-05
WDR83OS	-132.334	0.00023
PARD6A	-153.209	4e-05
ZMYM2	-158.95	2e-05

## Sheet: diffstruct_1aKegg
KEGG_04010_MAPK_signaling_pathway	5.42101e-20		KEGG_04010_MAPK_signaling_pathway	5.42101e-20
KEGG_04014_Ras_signaling_pathway_-_Homo_sapiens_(human)	5.42101e-20		KEGG_04014_Ras_signaling_pathway_-_Homo_sapiens_(human)	5.42101e-20
KEGG_04015_Rap1_signaling_pathway_-_Homo_sapiens_(human)	5.42101e-20		KEGG_04015_Rap1_signaling_pathway_-_Homo_sapiens_(human)	5.42101e-20
KEGG_04022_cGMP-PKG_signaling_pathway_-_Homo_sapiens_(human)	5.42101e-20		KEGG_04022_cGMP-PKG_signaling_pathway_-_Homo_sapiens_(human)	5.42101e-20
KEGG_04024_cAMP_signaling_pathway_-_Homo_sapiens_(human)	5.42101e-20		KEGG_04024_cAMP_signaling_pathway_-_Homo_sapiens_(human)	5.42101e-20
KEGG_04060_Cytokine-cytokine_receptor_interaction	5.42101e-20		KEGG_04060_Cytokine-cytokine_receptor_interaction	5.42101e-20
KEGG_04151_PI3K-Akt_signaling_pathway_-_Homo_sapiens_(human)	5.42101e-20		KEGG_04151_PI3K-Akt_signaling_pathway_-_Homo_sapiens_(human)	5.42101e-20
KEGG_04310_Wnt_signaling_pathway	5.42101e-20		KEGG_04310_Wnt_signaling_pathway	5.42101e-20
KEGG_04392_Hippo_Signaling_Pathway	5.42101e-20		KEGG_04392_Hippo_Signaling_Pathway	5.42101e-20
KEGG_04510_Focal_adhesion	5.42101e-20		KEGG_04510_Focal_adhesion	5.42101e-20
KEGG_04810_Regulation_of_actin_cytoskeleton	5.42101e-20		KEGG_04810_Regulation_of_actin_cytoskeleton	5.42101e-20
KEGG_04514_Cell_adhesion_molecules_(CAMs)	4.11032e-19		KEGG_04514_Cell_adhesion_molecules_(CAMs)	4.11032e-19
KEGG_04550_Signaling_pathways_regulating_pluripotency_of_stem_cells	4.11032e-19		KEGG_04550_Signaling_pathways_regulating_pluripotency_of_stem_cells	4.11032e-19
KEGG_04921_Oxytocin_signaling_pathway	4.11032e-19		KEGG_04921_Oxytocin_signaling_pathway	4.11032e-19
KEGG_04020_Calcium_signaling_pathway	8.22064e-18		KEGG_04020_Calcium_signaling_pathway	8.22064e-18
KEGG_04360_Axon_guidance	1.56192e-16		KEGG_04360_Axon_guidance	1.56192e-16
KEGG_04530_Tight_junction	1.56192e-16		KEGG_04530_Tight_junction	1.56192e-16
KEGG_00230_Purine_metabolism	2.81146e-15		KEGG_00230_Purine_metabolism	2.81146e-15
KEGG_04066_HIF-1_signaling_pathway_-_Homo_sapiens_(human)	2.81146e-15		KEGG_04066_HIF-1_signaling_pathway_-_Homo_sapiens_(human)	2.81146e-15
KEGG_04068_FoxO_signaling_pathway_-_Homo_sapiens_(human)	2.81146e-15		KEGG_04068_FoxO_signaling_pathway_-_Homo_sapiens_(human)	2.81146e-15
KEGG_04110_Cell_cycle	2.81146e-15		KEGG_04110_Cell_cycle	2.81146e-15
KEGG_04210_Apoptosis	2.81146e-15		KEGG_04210_Apoptosis	2.81146e-15
KEGG_04670_Leukocyte_transendothelial_migration	2.81146e-15		KEGG_04670_Leukocyte_transendothelial_migration	2.81146e-15
KEGG_04071_Sphingolipid_signaling_pathway_-_Homo_sapiens_(human)	4.77948e-14		KEGG_04071_Sphingolipid_signaling_pathway_-_Homo_sapiens_(human)	4.77948e-14
KEGG_04080_Neuroactive_ligand-receptor_interaction	4.77948e-14		KEGG_04080_Neuroactive_ligand-receptor_interaction	4.77948e-14
KEGG_04371_Apelin_signaling_pathway_-_Homo_sapiens_(human)	4.77948e-14		KEGG_04371_Apelin_signaling_pathway_-_Homo_sapiens_(human)	4.77948e-14
KEGG_04512_ECM-receptor_interaction	4.77948e-14		KEGG_04512_ECM-receptor_interaction	4.77948e-14
KEGG_04650_Natural_killer_cell_mediated_cytotoxicity	4.77948e-14		KEGG_04650_Natural_killer_cell_mediated_cytotoxicity	4.77948e-14
KEGG_04145_Phagosome	7.64716e-13		KEGG_04145_Phagosome	7.64716e-13
KEGG_04261_Adrenergic_signaling_in_cardiomyocytes	7.64716e-13		KEGG_04261_Adrenergic_signaling_in_cardiomyocytes	7.64716e-13
KEGG_04611_Platelet_activation	7.64716e-13		KEGG_04611_Platelet_activation	7.64716e-13
KEGG_04668_TNF_signaling_pathway_-_Homo_sapiens_(human)	7.64716e-13		KEGG_04668_TNF_signaling_pathway_-_Homo_sapiens_(human)	7.64716e-13
KEGG_04919_Thyroid_hormone_signaling_pathway	7.64716e-13		KEGG_04919_Thyroid_hormone_signaling_pathway	7.64716e-13
KEGG_04141_Protein_processing_in_endoplasmic_reticulum	1.14708e-11		KEGG_04141_Protein_processing_in_endoplasmic_reticulum	1.14708e-11
KEGG_04380_Osteoclast_differentiation	1.14708e-11		KEGG_04380_Osteoclast_differentiation	1.14708e-11
KEGG_04630_Jak-STAT_signaling_pathway	1.14708e-11		KEGG_04630_Jak-STAT_signaling_pathway	1.14708e-11
KEGG_04660_T_cell_receptor_signaling_pathway	1.14708e-11		KEGG_04660_T_cell_receptor_signaling_pathway	1.14708e-11
KEGG_04072_Phospholipase_D_signaling_pathway_-_Homo_sapiens_(human)	1.6059e-10		KEGG_04072_Phospholipase_D_signaling_pathway_-_Homo_sapiens_(human)	1.6059e-10
KEGG_04146_Peroxisome	1.6059e-10		KEGG_04146_Peroxisome	1.6059e-10
KEGG_04520_Adherens_junction	1.6059e-10		KEGG_04520_Adherens_junction	1.6059e-10
KEGG_04620_Toll-like_receptor_signaling_pathway	1.6059e-10		KEGG_04620_Toll-like_receptor_signaling_pathway	1.6059e-10
KEGG_04640_Hematopoietic_cell_lineage	1.6059e-10		KEGG_04640_Hematopoietic_cell_lineage	1.6059e-10
KEGG_04713_Circadian_entrainment	1.6059e-10		KEGG_04713_Circadian_entrainment	1.6059e-10
KEGG_04722_Neurotrophin_signaling_pathway	1.6059e-10		KEGG_04722_Neurotrophin_signaling_pathway	1.6059e-10
KEGG_04912_GnRH_signaling_pathway	1.6059e-10		KEGG_04912_GnRH_signaling_pathway	1.6059e-10
KEGG_00190_Oxidative_phosphorylation	2.08768e-09		KEGG_00190_Oxidative_phosphorylation	2.08768e-09
KEGG_00564_Glycerophospholipid_metabolism	2.08768e-09		KEGG_00564_Glycerophospholipid_metabolism	2.08768e-09
KEGG_03040_Spliceosome	2.08768e-09		KEGG_03040_Spliceosome	2.08768e-09
KEGG_04012_ErbB_signaling_pathway	2.08768e-09		KEGG_04012_ErbB_signaling_pathway	2.08768e-09
KEGG_04064_NF-kappa_B_signaling_pathway_-_Homo_sapiens_(human)	2.08768e-09		KEGG_04064_NF-kappa_B_signaling_pathway_-_Homo_sapiens_(human)	2.08768e-09
KEGG_04120_Ubiquitin_mediated_proteolysis	2.08768e-09		KEGG_04120_Ubiquitin_mediated_proteolysis	2.08768e-09
KEGG_04144_Endocytosis	2.08768e-09		KEGG_04144_Endocytosis	2.08768e-09
KEGG_04152_AMPK_signaling_pathway_-_Homo_sapiens_(human)	2.08768e-09		KEGG_04152_AMPK_signaling_pathway_-_Homo_sapiens_(human)	2.08768e-09
KEGG_04662_B_cell_receptor_signaling_pathway	2.08768e-09		KEGG_04662_B_cell_receptor_signaling_pathway	2.08768e-09
KEGG_04666_Fc_gamma_R-mediated_phagocytosis	2.08768e-09		KEGG_04666_Fc_gamma_R-mediated_phagocytosis	2.08768e-09
KEGG_04723_Retrograde_endocannabinoid_signaling	2.08768e-09		KEGG_04723_Retrograde_endocannabinoid_signaling	2.08768e-09
KEGG_04750_Inflammatory_mediator_regulation_of_TRP_channels	2.08768e-09		KEGG_04750_Inflammatory_mediator_regulation_of_TRP_channels	2.08768e-09
KEGG_04916_Melanogenesis	2.08768e-09		KEGG_04916_Melanogenesis	2.08768e-09
KEGG_03013_RNA_transport	2.50521e-08		KEGG_03013_RNA_transport	2.50521e-08
KEGG_04540_Gap_junction	2.50521e-08		KEGG_04540_Gap_junction	2.50521e-08
KEGG_04914_Progesterone-mediated_oocyte_maturation	2.50521e-08		KEGG_04914_Progesterone-mediated_oocyte_maturation	2.50521e-08
KEGG_04915_Estrogen_signaling_pathway	2.50521e-08		KEGG_04915_Estrogen_signaling_pathway	2.50521e-08
KEGG_04070_Phosphatidylinositol_signaling_system	2.75573e-07		KEGG_04070_Phosphatidylinositol_signaling_system	2.75573e-07
KEGG_04115_p53_signaling_pathway	2.75573e-07		KEGG_04115_p53_signaling_pathway	2.75573e-07
KEGG_04270_Vascular_smooth_muscle_contraction	2.75573e-07		KEGG_04270_Vascular_smooth_muscle_contraction	2.75573e-07
KEGG_04350_TGF-beta_signaling_pathway	2.75573e-07		KEGG_04350_TGF-beta_signaling_pathway	2.75573e-07
KEGG_04720_Long-term_potentiation	2.75573e-07		KEGG_04720_Long-term_potentiation	2.75573e-07
KEGG_04730_Long-term_depression	2.75573e-07		KEGG_04730_Long-term_depression	2.75573e-07
KEGG_04920_Adipocytokine_signaling_pathway	2.75573e-07		KEGG_04920_Adipocytokine_signaling_pathway	2.75573e-07
KEGG_04924_Renin_secretion	2.75573e-07		KEGG_04924_Renin_secretion	2.75573e-07
KEGG_00280_Valine__leucine_and_isoleucine_degradation	2.75573e-06		KEGG_00280_Valine__leucine_and_isoleucine_degradation	2.75573e-06
KEGG_04114_Oocyte_meiosis	2.75573e-06		KEGG_04114_Oocyte_meiosis	2.75573e-06
KEGG_04330_Notch_signaling_pathway	2.75573e-06		KEGG_04330_Notch_signaling_pathway	2.75573e-06
KEGG_04910_Insulin_signaling_pathway	2.75573e-06		KEGG_04910_Insulin_signaling_pathway	2.75573e-06
KEGG_04211_Longevity_regulating_pathway	2.48016e-05		KEGG_04211_Longevity_regulating_pathway	2.48016e-05
KEGG_04612_Antigen_processing_and_presentation	2.48016e-05		KEGG_04612_Antigen_processing_and_presentation	2.48016e-05
KEGG_04622_RIG-I-like_receptor_signaling_pathway	2.48016e-05		KEGG_04622_RIG-I-like_receptor_signaling_pathway	2.48016e-05
KEGG_04664_Fc_epsilon_RI_signaling_pathway	2.48016e-05		KEGG_04664_Fc_epsilon_RI_signaling_pathway	2.48016e-05
KEGG_04918_Thyroid_hormone_synthesis	2.48016e-05		KEGG_04918_Thyroid_hormone_synthesis	2.48016e-05
KEGG_00240_Pyrimidine_metabolism	0.000198413		KEGG_00240_Pyrimidine_metabolism	0.000198413
KEGG_00310_Lysine_degradation	0.000198413		KEGG_00310_Lysine_degradation	0.000198413
KEGG_00380_Tryptophan_metabolism	0.000198413		KEGG_00380_Tryptophan_metabolism	0.000198413
KEGG_00562_Inositol_phosphate_metabolism	0.000198413		KEGG_00562_Inositol_phosphate_metabolism	0.000198413
KEGG_00982_Drug_metabolism_-_cytochrome_P450	0.000198413		KEGG_00982_Drug_metabolism_-_cytochrome_P450	0.000198413
KEGG_03320_PPAR_signaling_pathway	0.000198413		KEGG_03320_PPAR_signaling_pathway	0.000198413
KEGG_04370_VEGF_signaling_pathway	0.000198413		KEGG_04370_VEGF_signaling_pathway	0.000198413
KEGG_04740_Olfactory_transduction	0.000198413		KEGG_04740_Olfactory_transduction	0.000198413
KEGG_04742_Taste_transduction	0.000198413		KEGG_04742_Taste_transduction	0.000198413
KEGG_04913_Ovarian_steroidogenesis	0.000198413		KEGG_04913_Ovarian_steroidogenesis	0.000198413
KEGG_04917_Prolactin_signaling_pathway	0.000198413		KEGG_04917_Prolactin_signaling_pathway	0.000198413
KEGG_00071_Fatty_acid_metabolism	0.00138889
KEGG_00561_Glycerolipid_metabolism	0.00138889
KEGG_00650_Butanoate_metabolism	0.00138889
KEGG_00980_Metabolism_of_xenobiotics_by_cytochrome_P450	0.00138889
KEGG_03010_Ribosome	0.00138889
KEGG_04130_SNARE_interactions_in_vesicular_transport	0.00138889
KEGG_04621_NOD-like_receptor_signaling_pathway	0.00138889
KEGG_00140_Steroid_hormone_biosynthesis	0.00833333
KEGG_00260_Glycine__serine_and_threonine_metabolism	0.00833333
KEGG_00350_Tyrosine_metabolism	0.00833333
KEGG_00565_Ether_lipid_metabolism	0.00833333
KEGG_00600_Sphingolipid_metabolism	0.00833333
KEGG_00640_Propanoate_metabolism	0.00833333
KEGG_00830_Retinol_metabolism	0.00833333
KEGG_00983_Drug_metabolism_-_other_enzymes	0.00833333
KEGG_03015_mRNA_surveillance_pathway	0.00833333
KEGG_03050_Proteasome	0.00833333
KEGG_00120_Primary_bile_acid_biosynthesis	0.0416667
KEGG_00270_Cysteine_and_methionine_metabolism	0.0416667
KEGG_00450_Selenoamino_acid_metabolism	0.0416667
KEGG_00500_Starch_and_sucrose_metabolism	0.0416667
KEGG_00510_N-Glycan_biosynthesis	0.0416667
KEGG_00860_Porphyrin_and_chlorophyll_metabolism	0.0416667
KEGG_03022_Basal_transcription_factors	0.0416667
KEGG_03030_DNA_replication	0.0416667
KEGG_03410_Base_excision_repair	0.0416667
KEGG_04150_mTOR_signaling_pathway	0.0416667
KEGG_04610_Complement_and_coagulation_cascades	0.0416667
KEGG_04960_Aldosterone-regulated_sodium_reabsorption	0.0416667

## Sheet: diffstruct_1b
Genes	FoldChanges			Upregulated	Downregulated		KEGG_04010_MAPK_signaling_pathway	4.11032e-19	KEGG_04010_MAPK_signaling_pathway	5.42101e-20
PARD6A	146.121			PARD6A	PCDHB17		KEGG_04014_Ras_signaling_pathway_-_Homo_sapiens_(human)	1.56192e-16	KEGG_04014_Ras_signaling_pathway_-_Homo_sapiens_(human)	5.42101e-20
UBE2S	88.6218			UBE2S	LOC100507388		KEGG_04151_PI3K-Akt_signaling_pathway_-_Homo_sapiens_(human)	2.81146e-15	KEGG_04015_Rap1_signaling_pathway_-_Homo_sapiens_(human)	5.42101e-20
ZMYM2	84.7764			ZMYM2	ZBTB10		KEGG_04510_Focal_adhesion	4.77948e-14	KEGG_04151_PI3K-Akt_signaling_pathway_-_Homo_sapiens_(human)	5.42101e-20
PLCB1	71.6411			PLCB1	JUN		KEGG_04015_Rap1_signaling_pathway_-_Homo_sapiens_(human)	7.64716e-13	KEGG_04510_Focal_adhesion	5.42101e-20
SPOCK3	64.807			SPOCK3	CP		KEGG_04060_Cytokine-cytokine_receptor_interaction	7.64716e-13	KEGG_04810_Regulation_of_actin_cytoskeleton	5.42101e-20
TGM4	57.9643			TGM4	SLC5A12		KEGG_04310_Wnt_signaling_pathway	2.08768e-09	KEGG_04024_cAMP_signaling_pathway_-_Homo_sapiens_(human)	8.22064e-18
ERAL1	45.9073			ERAL1	CORO1B		KEGG_04392_Hippo_Signaling_Pathway	2.08768e-09	KEGG_04022_cGMP-PKG_signaling_pathway_-_Homo_sapiens_(human)	1.56192e-16
RAB5A	41.0389			RAB5A	LOC101060541 /// RBM8A		KEGG_04810_Regulation_of_actin_cytoskeleton	2.08768e-09	KEGG_04145_Phagosome	1.56192e-16
SMA4	37.8515			SMA4	EXOG		KEGG_04514_Cell_adhesion_molecules_(CAMs)	2.50521e-08	KEGG_03040_Spliceosome	4.77948e-14
TRBC1	37.6001			TRBC1	FAM134B		KEGG_04520_Adherens_junction	2.75573e-07	KEGG_04060_Cytokine-cytokine_receptor_interaction	4.77948e-14
FGFR1	31.8366			FGFR1	GCAT		KEGG_03013_RNA_transport	2.75573e-06	KEGG_04512_ECM-receptor_interaction	4.77948e-14
RPS27A	31.8136			RPS27A	CCT2		KEGG_04550_Signaling_pathways_regulating_pluripotency_of_stem_cells	2.75573e-06	KEGG_04380_Osteoclast_differentiation	7.64716e-13
HS6ST1	29.2585			HS6ST1	BBS4		KEGG_00190_Oxidative_phosphorylation	2.48016e-05	KEGG_04080_Neuroactive_ligand-receptor_interaction	1.14708e-11
PHF20	28.0913			PHF20	KRT81		KEGG_04110_Cell_cycle	2.48016e-05	KEGG_04392_Hippo_Signaling_Pathway	1.14708e-11
CHRND	27.4435			CHRND	GCM1		KEGG_04145_Phagosome	2.48016e-05	KEGG_04914_Progesterone-mediated_oocyte_maturation	1.14708e-11
ATP13A1	25.7018			ATP13A1	CES2		KEGG_04371_Apelin_signaling_pathway_-_Homo_sapiens_(human)	2.48016e-05	KEGG_04020_Calcium_signaling_pathway	1.6059e-10
GRIN2C	25.3685			GRIN2C	EIF3F		KEGG_04750_Inflammatory_mediator_regulation_of_TRP_channels	2.48016e-05	KEGG_04071_Sphingolipid_signaling_pathway_-_Homo_sapiens_(human)	1.6059e-10
CXorf27	24.6752			CXorf27	TFRC		KEGG_04919_Thyroid_hormone_signaling_pathway	2.48016e-05	KEGG_04360_Axon_guidance	1.6059e-10
ADH1B	24.4718			ADH1B	DUSP11		KEGG_00830_Retinol_metabolism	0.000198413	KEGG_03013_RNA_transport	2.08768e-09
PIP4K2A	23.7911			PIP4K2A	CD79A		KEGG_00983_Drug_metabolism_-_other_enzymes	0.000198413	KEGG_04066_HIF-1_signaling_pathway_-_Homo_sapiens_(human)	2.08768e-09
LBP	22.5596			LBP	PTMA		KEGG_04068_FoxO_signaling_pathway_-_Homo_sapiens_(human)	0.000198413	KEGG_04068_FoxO_signaling_pathway_-_Homo_sapiens_(human)	2.08768e-09
TNFRSF10D	20.824			TNFRSF10D	SRBD1		KEGG_04144_Endocytosis	0.000198413	KEGG_04310_Wnt_signaling_pathway	2.08768e-09
TMEM5	20.6531			TMEM5	MBD5		KEGG_04512_ECM-receptor_interaction	0.000198413	KEGG_04530_Tight_junction	2.08768e-09
PDLIM4	20.6525			PDLIM4	AFAP1		KEGG_04910_Insulin_signaling_pathway	0.000198413	KEGG_04662_B_cell_receptor_signaling_pathway	2.08768e-09
SMPX	20.1392			SMPX	C5orf15		KEGG_00564_Glycerophospholipid_metabolism	0.00138889	KEGG_04921_Oxytocin_signaling_pathway	2.08768e-09
CBX6	19.626			CBX6	SMPD2		KEGG_00982_Drug_metabolism_-_cytochrome_P450	0.00138889	KEGG_00230_Purine_metabolism	2.50521e-08
ADAT1	18.1261			ADAT1	COL6A2		KEGG_03040_Spliceosome	0.00138889	KEGG_04620_Toll-like_receptor_signaling_pathway	2.50521e-08
PEMT	17.5783			PEMT	MARCKSL1		KEGG_04012_ErbB_signaling_pathway	0.00138889	KEGG_04630_Jak-STAT_signaling_pathway	2.50521e-08
CDC42	17.2849			CDC42	TNFRSF10B		KEGG_04080_Neuroactive_ligand-receptor_interaction	0.00138889	KEGG_04919_Thyroid_hormone_signaling_pathway	2.50521e-08
ZNF107	16.8062			ZNF107	GRB10		KEGG_04210_Apoptosis	0.00138889	KEGG_04371_Apelin_signaling_pathway_-_Homo_sapiens_(human)	2.75573e-07
PEX11A	16.3284			PEX11A	NDUFA13		KEGG_04261_Adrenergic_signaling_in_cardiomyocytes	0.00138889	KEGG_04550_Signaling_pathways_regulating_pluripotency_of_stem_cells	2.75573e-07
SPAM1	14.3046			SPAM1	PPIL2		KEGG_04350_TGF-beta_signaling_pathway	0.00138889	KEGG_04611_Platelet_activation	2.75573e-07
EIF3B	14.0789			EIF3B	DDX3X		KEGG_04360_Axon_guidance	0.00138889	KEGG_04612_Antigen_processing_and_presentation	2.75573e-07
KAT6B	13.8281			KAT6B	CEP55		KEGG_04611_Platelet_activation	0.00138889	KEGG_04650_Natural_killer_cell_mediated_cytotoxicity	2.75573e-07
MAPK10	12.7447			MAPK10	ETF1		KEGG_04650_Natural_killer_cell_mediated_cytotoxicity	0.00138889	KEGG_04660_T_cell_receptor_signaling_pathway	2.75573e-07
SPON1	12.6978			SPON1	R3HDM1		KEGG_04668_TNF_signaling_pathway_-_Homo_sapiens_(human)	0.00138889	KEGG_04670_Leukocyte_transendothelial_migration	2.75573e-07
IP6K1	12.6366			IP6K1	CBR3		KEGG_04912_GnRH_signaling_pathway	0.00138889	KEGG_04910_Insulin_signaling_pathway	2.75573e-07
RNF128	12.3788			RNF128	ARMC1		KEGG_04921_Oxytocin_signaling_pathway	0.00138889	KEGG_04064_NF-kappa_B_signaling_pathway_-_Homo_sapiens_(human)	2.75573e-06
TCF4	12.3121			TCF4	RRP1		KEGG_00140_Steroid_hormone_biosynthesis	0.00833333	KEGG_04110_Cell_cycle	2.75573e-06
ATP8B1	12.2257			ATP8B1	TIMM17B		KEGG_00230_Purine_metabolism	0.00833333	KEGG_04114_Oocyte_meiosis	2.75573e-06
E4F1	11.999			E4F1	XYLB		KEGG_00280_Valine__leucine_and_isoleucine_degradation	0.00833333	KEGG_04152_AMPK_signaling_pathway_-_Homo_sapiens_(human)	2.75573e-06
MDM2	11.9884			MDM2	VPS13A		KEGG_00650_Butanoate_metabolism	0.00833333	KEGG_04210_Apoptosis	2.75573e-06
KDELR3	11.7722			KDELR3	PGRMC2		KEGG_00980_Metabolism_of_xenobiotics_by_cytochrome_P450	0.00833333	KEGG_04270_Vascular_smooth_muscle_contraction	2.75573e-06
SEPHS1	11.7662			SEPHS1	GLYR1		KEGG_04020_Calcium_signaling_pathway	0.00833333	KEGG_04666_Fc_gamma_R-mediated_phagocytosis	2.75573e-06
KIF3C	11.4616			KIF3C	UBL4A		KEGG_04022_cGMP-PKG_signaling_pathway_-_Homo_sapiens_(human)	0.00833333	KEGG_04668_TNF_signaling_pathway_-_Homo_sapiens_(human)	2.75573e-06
CAMP	11.354			CAMP	MYBL2		KEGG_04024_cAMP_signaling_pathway_-_Homo_sapiens_(human)	0.00833333	KEGG_04750_Inflammatory_mediator_regulation_of_TRP_channels	2.75573e-06
EFEMP1	11.3127			EFEMP1	AKAP2 /// PALM2-AKAP2		KEGG_04072_Phospholipase_D_signaling_pathway_-_Homo_sapiens_(human)	0.00833333	KEGG_00190_Oxidative_phosphorylation	2.48016e-05
DST	11.0705			DST	LOC100506453 /// LOC389906 /// LOC441528		KEGG_04115_p53_signaling_pathway	0.00833333	KEGG_04120_Ubiquitin_mediated_proteolysis	2.48016e-05
LPIN1	10.9067			LPIN1	IFNGR1		KEGG_04120_Ubiquitin_mediated_proteolysis	0.00833333	KEGG_04141_Protein_processing_in_endoplasmic_reticulum	2.48016e-05
PODXL	10.6517			PODXL	MYO1D		KEGG_04141_Protein_processing_in_endoplasmic_reticulum	0.00833333	KEGG_04261_Adrenergic_signaling_in_cardiomyocytes	2.48016e-05
DYRK1A	10.1845			DYRK1A	COG5		KEGG_04530_Tight_junction	0.00833333	KEGG_04722_Neurotrophin_signaling_pathway	2.48016e-05
MAPKAPK5-AS1	9.8734			MAPKAPK5-AS1	NF1		KEGG_04722_Neurotrophin_signaling_pathway	0.00833333	KEGG_04912_GnRH_signaling_pathway	2.48016e-05
ABCF1	9.79322			ABCF1	MAP3K9		KEGG_00071_Fatty_acid_metabolism	0.0416667	KEGG_04915_Estrogen_signaling_pathway	2.48016e-05
DDAH2	9.74737			DDAH2	TDO2		KEGG_00310_Lysine_degradation	0.0416667	KEGG_04920_Adipocytokine_signaling_pathway	2.48016e-05
ENDOG	9.66559			ENDOG	KPNA4		KEGG_00340_Histidine_metabolism	0.0416667	KEGG_04924_Renin_secretion	2.48016e-05
PTGS1	9.4761			PTGS1	KRT6A /// KRT6B /// KRT6C		KEGG_00380_Tryptophan_metabolism	0.0416667	KEGG_00380_Tryptophan_metabolism	0.000198413
SPG7	9.3811			SPG7	TFPT		KEGG_00450_Selenoamino_acid_metabolism	0.0416667	KEGG_04012_ErbB_signaling_pathway	0.000198413
C10orf118	9.2662			C10orf118	CD74		KEGG_00591_Linoleic_acid_metabolism	0.0416667	KEGG_04144_Endocytosis	0.000198413
LDOC1	9.16202			LDOC1	MTG1		KEGG_03050_Proteasome	0.0416667	KEGG_04350_TGF-beta_signaling_pathway	0.000198413
ZNF142	9.09806			ZNF142	CDC42EP3		KEGG_04064_NF-kappa_B_signaling_pathway_-_Homo_sapiens_(human)	0.0416667	KEGG_04370_VEGF_signaling_pathway	0.000198413
KRT6A	9.0097			KRT6A	KIAA1199		KEGG_04066_HIF-1_signaling_pathway_-_Homo_sapiens_(human)	0.0416667	KEGG_04514_Cell_adhesion_molecules_(CAMs)	0.000198413
FGD1	8.96323			FGD1	DTX3		KEGG_04146_Peroxisome	0.0416667	KEGG_04520_Adherens_junction	0.000198413
STK38	8.96313			STK38	DIAPH1		KEGG_04152_AMPK_signaling_pathway_-_Homo_sapiens_(human)	0.0416667	KEGG_04640_Hematopoietic_cell_lineage	0.000198413
TSPAN5	8.86973			TSPAN5	SPCS2		KEGG_04330_Notch_signaling_pathway	0.0416667	KEGG_04730_Long-term_depression	0.000198413
GMPS	8.76099			GMPS	C6orf10		KEGG_04620_Toll-like_receptor_signaling_pathway	0.0416667	KEGG_03015_mRNA_surveillance_pathway	0.00138889
SORBS3	8.59536			SORBS3	FSCN1		KEGG_04640_Hematopoietic_cell_lineage	0.0416667	KEGG_04072_Phospholipase_D_signaling_pathway_-_Homo_sapiens_(human)	0.00138889
CYP2J2	8.51676			CYP2J2	KLHL23 /// PHOSPHO2-KLHL23		KEGG_04660_T_cell_receptor_signaling_pathway	0.0416667	KEGG_04115_p53_signaling_pathway	0.00138889
GPR88	8.4265			GPR88	TGIF1		KEGG_04666_Fc_gamma_R-mediated_phagocytosis	0.0416667	KEGG_04211_Longevity_regulating_pathway	0.00138889
PAK1	8.33696			PAK1	DLEU2 /// DLEU2L		KEGG_04670_Leukocyte_transendothelial_migration	0.0416667	KEGG_04330_Notch_signaling_pathway	0.00138889
CCP110	8.10151			CCP110	EML3		KEGG_04713_Circadian_entrainment	0.0416667	KEGG_04664_Fc_epsilon_RI_signaling_pathway	0.00138889
EDIL3	8.04643			EDIL3	PPP1R12A		KEGG_04723_Retrograde_endocannabinoid_signaling	0.0416667	KEGG_04720_Long-term_potentiation	0.00138889
GFOD1	8.00885			GFOD1	KLF3		KEGG_04917_Prolactin_signaling_pathway	0.0416667	KEGG_04721_Synaptic_vesicle_cycle	0.00138889
MOAP1	7.97404			MOAP1	LHX2		KEGG_04918_Thyroid_hormone_synthesis	0.0416667	KEGG_04723_Retrograde_endocannabinoid_signaling	0.00138889
LMAN1	7.95237			LMAN1	YPEL1				KEGG_04916_Melanogenesis	0.00138889
GPR37L1	7.92799			GPR37L1	WNT11				KEGG_00240_Pyrimidine_metabolism	0.00833333
LAMP1	7.88025			LAMP1	GABARAPL1				KEGG_00270_Cysteine_and_methionine_metabolism	0.00833333
AFF1	7.86439			AFF1	DBNDD1				KEGG_03010_Ribosome	0.00833333
FOXA2	7.80929			FOXA2	TRDC /// TRDC				KEGG_04146_Peroxisome	0.00833333
GPR37 /// SEL1L2	7.65577			GPR37 /// SEL1L2	SERINC2				KEGG_04540_Gap_junction	0.00833333
NEK3	7.62544			NEK3	ZFYVE21				KEGG_04918_Thyroid_hormone_synthesis	0.00833333
SLC17A1	7.61116			SLC17A1	SLC2A1				KEGG_00140_Steroid_hormone_biosynthesis	0.0416667
RHOT2	7.59638			RHOT2	DSTYK				KEGG_00260_Glycine__serine_and_threonine_metabolism	0.0416667
MYCNOS	7.57305			MYCNOS	CLSTN3				KEGG_00350_Tyrosine_metabolism	0.0416667
DHX9	7.45977			DHX9	HS2ST1				KEGG_00500_Starch_and_sucrose_metabolism	0.0416667
POT1	7.43783			POT1	NR2F6				KEGG_00564_Glycerophospholipid_metabolism	0.0416667
---	7.35377			---	PRRC2C				KEGG_00600_Sphingolipid_metabolism	0.0416667
TAOK2	7.23528			TAOK2	FGF5				KEGG_00790_Folate_biosynthesis	0.0416667
RRBP1	7.20942			RRBP1	DDX46				KEGG_00980_Metabolism_of_xenobiotics_by_cytochrome_P450	0.0416667
MAD2L1BP	7.19298			MAD2L1BP	MRPS28				KEGG_00982_Drug_metabolism_-_cytochrome_P450	0.0416667
L1CAM	7.16468			L1CAM	AOX1				KEGG_04070_Phosphatidylinositol_signaling_system	0.0416667
BRD4	7.06633			BRD4	SDS				KEGG_04622_RIG-I-like_receptor_signaling_pathway	0.0416667
NSUN3	7.03393			NSUN3	ELOVL1				KEGG_04713_Circadian_entrainment	0.0416667
ZMYM5	7.02748			ZMYM5	---				KEGG_04740_Olfactory_transduction	0.0416667
NME6	7.01617			NME6	SLC38A10				KEGG_04742_Taste_transduction	0.0416667
PHF16	6.97182			PHF16	RRAD
TROVE2	6.95985			TROVE2	MON1B
DNAJA1P4 /// DNAJA1P4	6.93222			DNAJA1P4 /// DNAJA1P4	SMAD6
DLG1	6.72216			DLG1	LPPR2
DLG3	6.64362			DLG3	COPG2IT1
SELE	6.50035			SELE	ESR1
ZMYM1	6.42052			ZMYM1	MORC1
PNPLA3	6.41113			PNPLA3	LSM14B
CLC	6.3427			CLC	LOC100996668 /// ZEB1
FZD1	6.24292			FZD1	PRKCH
PXDC1	6.19422			PXDC1	SNTG2
TAF6L	6.15659			TAF6L	MAGI1
STAMBP	6.15285			STAMBP	AQP1
TMPRSS11D	6.13985			TMPRSS11D	USP1
RAD23A	6.09231			RAD23A	RABEPK
THRA	5.97824			THRA	FGL2
RTF1	5.97531			RTF1	---
NKX2-1	5.93374			NKX2-1	ANXA4
INPP4B	5.92766			INPP4B	IGHM
FAM86B1 /// FAM86B2 /// FAM86C1 /// FAM86DP /// FAM86FP	5.90516			FAM86B1 /// FAM86B2 /// FAM86C1 /// FAM86DP /// FAM86FP	SUSD4
LIFR	5.90025			LIFR	LRRN2
C3orf37	5.84109			C3orf37	TIA1
ARHGEF7	5.83103			ARHGEF7	SMTN
NDUFS1	5.80199			NDUFS1	BOLA1
GFAP	5.79664			GFAP	MID2
ARPC4-TTLL3 /// TTLL3	5.79044			ARPC4-TTLL3 /// TTLL3	C1QB
GDI2	5.76991			GDI2	MYH14
MAML1	5.74888			MAML1	TMED10
CLMN	5.7114			CLMN	KRIT1
SPOCK3	5.65989			SPOCK3	ZNF609
GRIK1	5.65339			GRIK1	SRM
THSD7A	5.62729			THSD7A	JAK3
CELF2	5.59966			CELF2	MRC2
NPAS2	5.58104			NPAS2	IDUA
SLCO2A1	5.54324			SLCO2A1	TRAF3
C10orf88	5.51124			C10orf88	SCMH1
XAF1	5.49156			XAF1	SRGAP3
CLSTN1	5.3594			CLSTN1	DCAF8
CHAF1A	5.35744			CHAF1A	LMNA
COQ7	5.32344			COQ7	AGFG2
EFEMP1	5.26522			EFEMP1	ZNF710
KNOP1	5.23269			KNOP1	HPS1
CFLAR	5.12519			CFLAR	ZNF510
KLF10	5.12055			KLF10	ATF6B
APOBEC3F /// APOBEC3G	5.11457			APOBEC3F /// APOBEC3G	PSME3
COQ7	5.10601			COQ7	MTSS1
---	5.08959			---	KPNB1
IZUMO4	5.07214			IZUMO4	PLA2G2A
CACNA2D2	5.04915			CACNA2D2	TOX
SCAI	5.04152			SCAI	PYGO1
---	5.02505			---	NGLY1
VPS72	5.0233			VPS72	XYLT1
ENO1	5.00328			ENO1	NKAIN1
ANK3	4.99941			ANK3	CHAF1B
TSPAN31	4.99264			TSPAN31	CD70
LRAT	4.98263			LRAT	SLC7A6
ERH	4.95869			ERH	PLK1
COL11A1	4.94399			COL11A1	B3GALT2
DRG1	4.93885			DRG1	IMPG1
SLC16A7	4.92601			SLC16A7	TIE1
GNL3L	4.91014			GNL3L	SOX10
CD6	4.90903			CD6	SPAG5
SEC62	4.90422			SEC62	COL21A1
PTPRB	4.84268			PTPRB	BIRC5
APC2	4.83707			APC2	LONP1
STX4	4.80887			STX4	---
TIMM8A	4.79883			TIMM8A	CHRNA5
DUSP2	4.78125			DUSP2	ATRX
PSMA1	4.75905			PSMA1	IGLV4-60 /// IGLV4-60
KIF25-AS1	4.62729			KIF25-AS1	OSBPL7
MCUR1	4.59548			MCUR1	DGCR8 /// MIR1306
PAR5	4.58335			PAR5	BAZ1B
LMNA	4.57998			LMNA	STAT6
CES2	4.57656			CES2	MBNL3
PSEN1	4.57379			PSEN1	AKIRIN2-AS1 /// AKIRIN2-AS1
SPOCK2	4.50852			SPOCK2	DARS
CXXC4	4.49192			CXXC4	PICALM
HSPA4L	4.48391			HSPA4L	BICD1
RSL1D1	4.47105			RSL1D1	NRP1
MAFF	4.42278			MAFF	MTM1
CNNM3	4.41989			CNNM3	---
IER2	4.39235			IER2	ITGBL1
PSMD9	4.36733			PSMD9	DCAF8
ST3GAL2	4.3481			ST3GAL2	CHPF2
LECT1	4.34205			LECT1	NOP14-AS1
ZNF84	4.32436			ZNF84	BTBD7
SIGLEC6	4.31832			SIGLEC6	SULT1C2
TOR1AIP1	4.29652			TOR1AIP1	PAXBP1
CD1B	4.27313			CD1B	SERPINE1
DAB2	4.24108			DAB2	TRIM10
LSM12	4.22677			LSM12	GMPR
GRK6	4.22572			GRK6	ARHGAP26
SNRK	4.18771			SNRK	PSMC5
TG	4.17851			TG	CCDC91
---	4.16793			---	TUSC2
RGP1	4.12976			RGP1	CA4
SEC61G	4.11718			SEC61G	SCNN1B
GPD1	4.10978			GPD1	FBXL8
LAMA3	4.10467			LAMA3	USP15
ATR	4.10444			ATR	PMPCB
NDN	4.0922			NDN	EVI2B
SIGMAR1	4.09005			SIGMAR1	SLC25A20
ACVR2B-AS1	4.08807			ACVR2B-AS1	USPL1
PICALM	4.07863			PICALM	NUDT15
TTF1	4.0774			TTF1	PPP6R3
MRPS12	4.06049			MRPS12	NR3C1
STC2	4.02703			STC2	---
ULK1	3.99403			ULK1	THOC5
RHOBTB3	3.98549			RHOBTB3	RBMX2
PRG2	3.95321			PRG2	RBBP4P4 /// RBBP4P4
MFN1	3.92564			MFN1	MSH5 /// MSH5-SAPCD1 /// SAPCD1
DYRK2	3.89975			DYRK2	LGALS7 /// LGALS7B
MIR4800 /// MXD4	3.89853			MIR4800 /// MXD4	PLXNC1
TIAM2	3.88475			TIAM2	PAR-SN /// SNORD107 /// SNRPN /// SNURF
SH3BP2	3.88413			SH3BP2	---
CPD	3.87077			CPD	MED13
EPHB2	3.85611			EPHB2	MLLT4
CELSR1	3.85592			CELSR1	SEL1L
HSD17B4	3.85262			HSD17B4	LYPD1
KIAA1467	3.83929			KIAA1467	FBXO21
TRGV7 /// TRGV7	3.83042			TRGV7 /// TRGV7	SRP14
ARAP2	3.82377			ARAP2	WFDC8
RAPGEF5	3.81853			RAPGEF5	TGM2
ARHGAP22	3.81809			ARHGAP22	EIF4A2 /// MIR1248 /// SNORA4 /// SNORA63 /// SNORA81 /// SNORD2
NMU	3.79997			NMU	NUFIP1
MRPS31	3.79256			MRPS31	CENPC1
OTTHUMG00000032217 /// RP5-1184F4.5	3.75492			OTTHUMG00000032217 /// RP5-1184F4.5	ING2
ARNT2	3.7509			ARNT2	SNRPD2
HIPK2	3.74893			HIPK2	NEUROD6
PDP1	3.74442			PDP1	PCMT1
CDKN1A	3.7118			CDKN1A	GPR17
SNTB2	3.70355			SNTB2	SEC23B
PHF2	3.70149			PHF2	CNOT8
PSMD14	3.68756			PSMD14	CLTC
NUCB1	3.67447			NUCB1	FBXL15
NEK2	3.66331			NEK2	SIRT3
MEF2A	3.65134			MEF2A	TMX2
GNB5	3.63419			GNB5	RECK
SLC38A7	3.63181			SLC38A7	HMGCR
HLA-DQA1	3.62736			HLA-DQA1	RNF14
ALDH5A1	3.61623			ALDH5A1	TOMM70A
TGFBRAP1	3.60987			TGFBRAP1	ATG5
ZNF654	3.60023			ZNF654	KRCC1
TRPM3	3.59429			TRPM3	PIWIL1
BLZF1	3.58838			BLZF1	TP73-AS1
ERAP1	3.58581			ERAP1	ANGPTL2
LOC100129518 /// SOD2	3.5821			LOC100129518 /// SOD2	RSBN1
GPR126	3.57215			GPR126	MIA3
ATP2C1	3.56928			ATP2C1	GPR137
GBP1	3.56779			GBP1	---
KLK2	3.55584			KLK2	NUP88
MIIP	3.55571			MIIP	RIOK3
---	3.54571			---	DTX3
PAH	3.54412			PAH	SLC2A1
USP7	3.52837			USP7	OSGIN2
DDX28	3.51233			DDX28	FA2H
TBCC	3.51185			TBCC	SNN
SCAND2P	3.50192			SCAND2P	STARD13
LEFTY2	3.4992			LEFTY2	TNC
F8	3.49815			F8	ZSWIM1
AMOT	3.48352			AMOT	CHD4
MERTK	3.48061			MERTK	CLCA2
RFWD3	3.47499			RFWD3	PPM1A
SHOC2	3.4743			SHOC2	PLK3
SPATA6	3.47405			SPATA6	FAM171A1
NUDCD3	3.47267			NUDCD3	FAM203A
HADH	3.47035			HADH	ACTG1
PTPN14	3.46525			PTPN14	CDK20
RAB4A /// SPHAR	3.45808			RAB4A /// SPHAR	NFKBIA
MKNK1	3.44206			MKNK1	MAFB
RNF126	3.43835			RNF126	ASCC1
AP2A2	3.43511			AP2A2	RPL17 /// RPL17-C18orf32 /// SNORD58A /// SNORD58B /// SNORD58C
PDYN	3.43159			PDYN	LOC441155 /// ZC3H11A
FASLG	3.4203			FASLG	CSTF2T
MTRR	3.40927			MTRR	CYP39A1
NRXN3	3.39714			NRXN3	LRRC1
HIF1AN	3.38416			HIF1AN	RNF141
MAPKAPK2	3.37274			MAPKAPK2	FOLH1 /// FOLH1B
SLCO1A2	3.35872			SLCO1A2	PTPN2
TRPV4	3.35404			TRPV4	---
RCHY1	3.34518			RCHY1	SESN1
ZNF24	3.32482			ZNF24	GALNT7
TNFSF12 /// TNFSF12-TNFSF13 /// TNFSF13	3.28118			TNFSF12 /// TNFSF12-TNFSF13 /// TNFSF13	CTBP1
C17orf61-PLSCR3 /// PLSCR3	3.27704			C17orf61-PLSCR3 /// PLSCR3	AP2A2
CDK13	3.27657			CDK13	MORC3
HIST1H4J	3.26906			HIST1H4J	HEXIM1
BAI3	3.26265			BAI3	---
TNIP2	3.2355			TNIP2	AMFR
VCP	3.23438			VCP	PCDHB17
LSM4	3.22889			LSM4	KCNMA1
C9orf114	3.22802			C9orf114	KTN1
HSDL2	3.22658			HSDL2	PPP2R5E
CSGALNACT2	3.21505			CSGALNACT2	PPIL2
TANK	3.20256			TANK	CDK1
OTTHUMG00000179480 /// RP11-649A18.7	3.19392			OTTHUMG00000179480 /// RP11-649A18.7	JRK
LOC100652930 /// NPEPL1 /// STX16-NPEPL1	3.18674			LOC100652930 /// NPEPL1 /// STX16-NPEPL1	PCDHGC3
CFLAR	3.18634			CFLAR	CAMSAP2
NOTCH2	3.17943			NOTCH2	ACACB
TMCC1	3.16653			TMCC1	YLPM1
SH3GLB2	3.15858			SH3GLB2	PPP2R5D
SLC27A3	3.1585			SLC27A3	PUM1
DGCR9	3.15167			DGCR9	KRT10
METTL22	3.13525			METTL22	KCNE2
MTX2	3.12881			MTX2	AP1G2
CNOT3	3.12525			CNOT3	PHOX2B
NCBP1	3.12373			NCBP1	CNPPD1
2019-09-02	3.11913			2019-09-02	IDO1
OR3A1	3.10604			OR3A1	TBX4
ABCB8 /// ASIC3	3.09111			ABCB8 /// ASIC3	RBFOX2
SLC2A6	3.08828			SLC2A6	WWP2
CYP2A7	3.0834			CYP2A7	F5
FAM188A	3.07878			FAM188A	AKAP6
TAC1	3.07438			TAC1	HSPBP1
SERPINA1	3.06978			SERPINA1	CDK2AP1
SOX4	3.06401			SOX4	PTGER3
HOXA6	3.05791			HOXA6	KIF2C
SLC16A8	3.05596			SLC16A8	CEP350
SLAMF7	3.0384			SLAMF7	MARK1
SSX2IP	3.02475			SSX2IP	SHROOM2
DDR1 /// MIR4640	3.01775			DDR1 /// MIR4640	KIAA1045
LRP6	3.00176			LRP6	NENF
RHD	3.00126			RHD	PCMT1
MATK	2.99345			MATK	SLC25A4
SEC23B	2.98626			SEC23B	DUS4L
PTMAP1 /// PTMAP1	2.98167			PTMAP1 /// PTMAP1	ELP5
CDX2	2.97297			CDX2	CMC4 /// MTCP1
---	2.96773			---	GPR176
ADSS	2.96305			ADSS	DTNB
LOXL2	2.96252			LOXL2	FBXO42
RABAC1	2.9609			RABAC1	IKBKB
DGCR2	2.95493			DGCR2	ENOSF1
SCG3	2.95322			SCG3	MTF2
FBXW12	2.94499			FBXW12	AHR
MET	2.9427			MET	FOXK2
SIX3	2.94256			SIX3	LOC100630923 /// PRKRIP1
STX11	2.93733			STX11	LSM5
CBX8	2.929			CBX8	ELL2
MAX	2.90252			MAX	ATP5J2
TGM3	2.90005			TGM3	SART1
GPR21	2.8967			GPR21	TARDBP
VASP	2.89655			VASP	PDE4DIP
TNFRSF14	2.8963			TNFRSF14	PHF3
POP1	2.89398			POP1	C9orf16
HDDC2	2.88736			HDDC2	BIN1
SLC28A3	2.88704			SLC28A3	TNFRSF4
ARL4D	2.88566			ARL4D	ODAM
CAV1	2.8853			CAV1	NFATC1
XRCC5	2.88419			XRCC5	DENND3
CSN2	2.88377			CSN2	TBX3
PDGFD	2.87453			PDGFD	INTS6
ETS2	2.87335			ETS2	ZNF507
PIK3C3	2.87141			PIK3C3	GGPS1
MAN2A1	2.86511			MAN2A1	HIST1H2AB
AATF	2.8616			AATF	TBC1D9
TRIM31	2.85553			TRIM31	MTM1
SAMM50	2.85134			SAMM50	PADI4
CCZ1 /// CCZ1B	2.84935			CCZ1 /// CCZ1B	USO1
CELF2	2.84838			CELF2	SYT2
ASPN	2.84773			ASPN	TTC23
FLNA	2.84599			FLNA	PDE3B
NUP62	2.84533			NUP62	CEBPG
SDHAP1 /// SDHAP2	2.83776			SDHAP1 /// SDHAP2	HAP1
NPRL3	2.83763			NPRL3	TMEM45A
SLC35F6	2.82362			SLC35F6	EXD2
KIAA0355	2.82096			KIAA0355	CDSN
CAMK1G	2.81978			CAMK1G	GGA2
ACTA1	2.81777			ACTA1	RASGRP2
DHCR7	2.81718			DHCR7	ATP6V1F
PHKA2	2.79702			PHKA2	ARF4
NEURL	2.79581			NEURL	PRSS8
KHSRP	2.78712			KHSRP	PEX7
SLC30A1	2.78453			SLC30A1	PDK2
SOCS5	2.78344			SOCS5	DVL2
CD99	2.77933			CD99	CFDP1
---	2.77896			---	LRP12
---	2.7677			---	ANKRD36
MT1X	2.76691			MT1X	GANAB
BEST1	2.76661			BEST1	LOC100506948 /// PAR-SN /// SNORD107 /// SNORD115-13 /// SNORD115-26 /// SNORD115-7 /// SNORD116-28 /// SNRPN /// SNURF
FAM3C	2.7576			FAM3C	TDRD3
MVK	2.75545			MVK	MAP2K6
SCRN1	2.74931			SCRN1	MYL12A
SERINC5	2.7485			SERINC5	PAK6
RHOBTB3	2.74263			RHOBTB3	ACTR1A
PTPLB	2.7336			PTPLB	PRAME
ARL2	2.7249			ARL2	TF
TRA2A	2.70995			TRA2A	TCN1
CDR2L	2.70495			CDR2L	NME7
TRAF3IP2	2.70121			TRAF3IP2	PSMB7
DACH1	2.70055			DACH1	HMGN2P9 /// HMGN2P9
CAP2	2.69935			CAP2	MIR4745 /// PTBP1
OBSL1	2.69602			OBSL1	WAPAL
NR3C2	2.69387			NR3C2	RBM25
PRPF31	2.69309			PRPF31	LOC100506558 /// MATN2
CAMTA1	2.68957			CAMTA1	MAPRE3
PPP2R5C	2.6892			PPP2R5C	ANAPC1 /// LOC730268
CDKN1C	2.68154			CDKN1C	MAD2L1
MAPKAPK2	2.6794			MAPKAPK2	---
NDUFC1	2.67375			NDUFC1	DKK3
SMAD3	2.67351			SMAD3	GTF2I
RPRD2	2.67278			RPRD2	USP8
NRXN1	2.67043			NRXN1	HLA-DQB1 /// LOC101060835
HGF	2.66754			HGF	TCF3
POU4F3	2.66372			POU4F3	ZKSCAN5
IGH /// IGHA1 /// IGHA2 /// IGHD /// IGHG1 /// IGHG3 /// IGHM /// IGHV4-31	2.66324			IGH /// IGHA1 /// IGHA2 /// IGHD /// IGHG1 /// IGHG3 /// IGHM /// IGHV4-31	GPNMB
CDK9	2.65583			CDK9	ZNF451
CCL5	2.65569			CCL5	BPGM
CLDN4 /// LOC100996451	2.65424			CLDN4 /// LOC100996451	---
NIPBL	2.65161			NIPBL	EIF2S3
PPP1R3D	2.65141			PPP1R3D	SLC39A2
ANGPTL2	2.65076			ANGPTL2	---
POMZP3 /// ZP3	2.64925			POMZP3 /// ZP3	HIST1H1T
GRINA	2.64656			GRINA	SCP2
NFS1	2.6459			NFS1	MGST2
RFX3	2.63975			RFX3	RQCD1
DUSP3	2.6389			DUSP3	PHACTR2
TGFA	2.63669			TGFA	TLR3
NLGN1	2.62383			NLGN1	GATAD1
ST8SIA4	2.62302			ST8SIA4	NUPL1
PTRF	2.62016			PTRF	TRH
OSR2	2.61844			OSR2	NFATC2IP
GTF2I /// GTF2IP1 /// LOC100093631	2.61651			GTF2I /// GTF2IP1 /// LOC100093631	SEMA3B
SERP1	2.59993			SERP1	LOC100506963
ADAMTS1	2.5975			ADAMTS1	RING1
OSBPL11	2.59552			OSBPL11	MAK
HSPD1	2.59155			HSPD1	PIGO
CSF2	2.58606			CSF2	TBL1X
R3HDM4	2.58402			R3HDM4	LST1
FOXD3	2.57893			FOXD3	ATP11B
ABL2	2.57633			ABL2	RAD51C
SF3B1	2.57327			SF3B1	C1orf216
CYP3A4	2.57249			CYP3A4	RANBP3
PSMD1	2.57247			PSMD1	DUT
BIN1	2.56867			BIN1	NSUN5P1 /// NSUN5P2
ALK	2.56758			ALK	PDCL
CYLC1	2.56655			CYLC1	FASTK
RBBP6	2.56578			RBBP6	USP46
NUBP1	2.55792			NUBP1	CIDEC
SUPV3L1	2.55654			SUPV3L1	RGS4
ADAMTSL2 /// LOC100996396	2.55354			ADAMTSL2 /// LOC100996396	PSMB3
---	2.5511			---	YTHDC2
SOX12	2.54635			SOX12	KDM4A
LAMP2	2.54105			LAMP2	GCNT1
ERCC4	2.53655			ERCC4	FGF23
SOX1	2.53375			SOX1	ATPAF2
TTBK2	2.53132			TTBK2	IBTK
FGF2	2.52904			FGF2	CDKN2A
NSG1	2.52715			NSG1	---
MYOT	2.52646			MYOT	RHBDF1
CEP68	2.52646			CEP68	LIAS
NUP62	2.52295			NUP62	OAS1
IL13RA1	2.52101			IL13RA1	SETD3
MIR4800 /// MXD4	2.52098			MIR4800 /// MXD4	EFS
MARS	2.50767			MARS	KLF1
IDS	2.49973			IDS	GH1
PFAS	2.49832			PFAS	FGF21
PLA2G4C	2.49671			PLA2G4C	PMP2
ITGA2B	2.49534			ITGA2B	C3orf37
HEBP2	2.48741			HEBP2	SORBS1
C1D	2.48635			C1D	ORC2
RIOK2	2.48465			RIOK2	MCF2L
ATR	2.48257			ATR	EXOG
DOCK9	2.47741			DOCK9	MFAP5
MBOAT7	2.46792			MBOAT7	2019-03-06
APLP2	2.46442			APLP2	TRIM27
MAX	2.46148			MAX	TFF3
ASXL1	2.46107			ASXL1	TIMP2
COMP	2.46027			COMP	SYMPK
MAGEA4	2.45941			MAGEA4	CIB2
TOM1L1	2.45678			TOM1L1	KLHL24
LEPROTL1	2.45513			LEPROTL1	SLC3A1
NPHP1	2.45363			NPHP1	UBE2B
CSTF1	2.45285			CSTF1	KIAA0040
KLK2	2.45087			KLK2	HTT
KIAA0195	2.45065			KIAA0195	ERCC1
THOC2	2.45035			THOC2	PTPRA
CASP2	2.44805			CASP2	PRR5
CYP3A7	2.44675			CYP3A7	GEM
MAP3K3	2.44322			MAP3K3	ATP6V0E2
ATXN7L3B	2.44301			ATXN7L3B	INPP5K
RTN4	2.44216			RTN4	GOLGA8A /// GOLGA8B
NDUFS2	2.43963			NDUFS2	PFN2
---	2.43411			---	THBS4
WWC3	2.43366			WWC3	EGR1
ATP5I	2.42929			ATP5I	---
---	2.42772			---	ATP5G3
PLBD1	2.42762			PLBD1	RPL26L1
ALDH2	2.42374			ALDH2	ABHD6
CDH1	2.42204			CDH1	DRAM1
DIO2	2.42113			DIO2	WIPI1
---	2.4197			---	ITGA7
PRSS23	2.41946			PRSS23	STK24
---	2.41853			---	SFSWAP
ADSL	2.41685			ADSL	NUP98
RHCG	2.41428			RHCG	MCM3AP
MGC4859	2.41039			MGC4859	LOC101060681 /// TNXA /// TNXB
INSM1	2.40615			INSM1	EXTL3
NDUFB8	2.40349			NDUFB8	PAPOLB
UTP3	2.39998			UTP3	PRKAR2A
ATXN1	2.39977			ATXN1	AMD1
MRPL9	2.39463			MRPL9	AASS
IPP	2.39094			IPP	KCND1
SCLY	2.38971			SCLY	CHST2
CST1	2.38627			CST1	---
COPE	2.3862			COPE	CCNO
C1orf115	2.38436			C1orf115	GUSBP11
BUB3	2.37815			BUB3	BTN2A2
ACN9	2.37602			ACN9	NEUROD2
STC1	2.37286			STC1	PATZ1
GRSF1	2.36766			GRSF1	NUAK1
KIAA0226L	2.3636			KIAA0226L	KLK3
CTNNAL1	2.36137			CTNNAL1	SLC14A1
SGCD	2.35972			SGCD	LBP
TCEB1	2.35804			TCEB1	DCTN2
DCAF11	2.35651			DCAF11	CDH6
LPAR4	2.356			LPAR4	DYRK2
WDR74	2.35409			WDR74	ZMYND11
GMDS	2.34546			GMDS	ATAD2
ZNF318	2.34225			ZNF318	RABGGTB
RPSA /// RPSAP19 /// RPSAP58 /// RPSAP9 /// SNORA6 /// SNORA62	2.33917			RPSA /// RPSAP19 /// RPSAP58 /// RPSAP9 /// SNORA6 /// SNORA62	HDAC4
CYLC1	2.33914			CYLC1	ABCA2
PRR3	2.33774			PRR3	CD40
ZNF410	2.33076			ZNF410	WASL
CCDC109B	2.32926			CCDC109B	TMEM251
DAZAP2	2.32522			DAZAP2	CDC45
SMARCA1	2.32518			SMARCA1	DNAJC9
WASL	2.32454			WASL	LOC100996496 /// SFPQ
KRT15	2.32328			KRT15	ITIH5
FAXDC2	2.31951			FAXDC2	GPHN
ZNF343	2.31694			ZNF343	STX12
SLC16A5	2.31539			SLC16A5	ST3GAL6
WTAP	2.31537			WTAP	NTRK3
EPHA4	2.31478			EPHA4	METTL17
DHX35	2.31144			DHX35	HNRNPM
HIPK3	2.31133			HIPK3	RPS11
CCNL1	2.31076			CCNL1	LPHN1
HNRNPD	2.30841			HNRNPD	ATG4B
ETS2	2.3079			ETS2	MAU2
TFAP2A	2.30631			TFAP2A	KRTAP4-7
ZBTB18	2.30587			ZBTB18	SRPK3
DMP1	2.30366			DMP1	TBL3
MAP2K6	2.30131			MAP2K6	CLK3
PRPSAP1	2.30071			PRPSAP1	CD97
FAM50A	2.29847			FAM50A	XRCC4
GLCE	2.29724			GLCE	METTL3
COMMD8	2.29506			COMMD8	PFDN4
FARS2	2.29456			FARS2	RFXANK
LAMP2	2.28463			LAMP2	KIAA0586
BMPR2	2.28359			BMPR2	HNRNPUL1
GTPBP6	2.28253			GTPBP6	MYF6
HNMT	2.28111			HNMT	DDX10
LOC100509541 /// OR7E47P	2.28095			LOC100509541 /// OR7E47P	STX8
RPL4 /// SNORD16 /// SNORD18A /// SNORD18B /// SNORD18C	2.2772			RPL4 /// SNORD16 /// SNORD18A /// SNORD18B /// SNORD18C	YAF2
HOXA10	2.27484			HOXA10	CTSB
FABP4	2.27363			FABP4	PLEKHB2
SAMM50	2.27072			SAMM50	HSF2
MFGE8	2.27031			MFGE8	ABCB8
AP4E1	2.26914			AP4E1	LYST
DDX6	2.26867			DDX6	RALGPS1
UGT2B17	2.26407			UGT2B17	NARG2
ACYP1	2.26289			ACYP1	CAPZA2
SDC3	2.2624			SDC3	MPG
NDUFB6	2.25869			NDUFB6	ATN1
EGR1	2.25759			EGR1	RANGRF
ELAVL1	2.25671			ELAVL1	SHANK2
SFI1	2.25651			SFI1	CALM1
S100A9	2.25122			S100A9	CLEC11A
PPBP	2.25017			PPBP	GPS2
SULT1C2	2.24936			SULT1C2	VEGFA
CASD1	2.24878			CASD1	IER3
DDX1	2.24388			DDX1	TMEM30B
PLA2G7	2.24314			PLA2G7	JMJD6
UBE2D3	2.24242			UBE2D3	CDH6
---	2.24184			---	NKRF
BARD1	2.2392			BARD1	TNFRSF25
IVD	2.23863			IVD	SLC4A1
PPP5C	2.23823			PPP5C	ASMT
RAPGEF2	2.23546			RAPGEF2	DCN
CTNND2	2.23513			CTNND2	---
ACTL6B	2.23365			ACTL6B	KMT2B
TCEAL1	2.23322			TCEAL1	IRF5
DAB2	2.23304			DAB2	SLC35F2
TXNDC9	2.23007			TXNDC9	DUSP4
ABHD5	2.22868			ABHD5	CEP164
HIST1H2BK	2.22802			HIST1H2BK	CYB5R1
PITPNB	2.2266			PITPNB	TOMM34
WDR61	2.22511			WDR61	ATP5G3
MIR4691 /// NDUFS8	2.22473			MIR4691 /// NDUFS8	TIMP3
ZNF22	2.22448			ZNF22	EFCAB14
GIMAP6	2.22247			GIMAP6	BCAP31
LLGL1	2.21888			LLGL1	AACS
ID4	2.21707			ID4	SEMA4D
DAD1	2.21701			DAD1	LOC100506403 /// RUNX1
ZNF268	2.21695			ZNF268	LINC00216
SRRT	2.20871			SRRT	NFKB2
TPM4	2.2073			TPM4	RNPEPL1
LINC00342	2.20729			LINC00342	MARCKS
TRAK1	2.20523			TRAK1	ADNP2
CREM	2.20406			CREM	DDX49
NEMF	2.20151			NEMF	ACTL6B
LCMT2	2.20089			LCMT2	COL5A1
TMCO3	2.19653			TMCO3	CHURC1-FNTB /// FNTB
MRC2	2.19479			MRC2	SRF
CCNJL	2.19397			CCNJL	LILRB2
ANK2	2.19262			ANK2	MRS2
PGS1	2.19127			PGS1	MED24
MLH3	2.19016			MLH3	TNFRSF10B
PCNA	2.18918			PCNA	HLA-DRB4
LY6G6C	2.18904			LY6G6C	AKAP1
APOC1	2.18857			APOC1	ERLIN1
EIF3D	2.18831			EIF3D	PSENEN
DCTD	2.18707			DCTD	DAZ1 /// DAZ2 /// DAZ3 /// DAZ4
TP53BP1	2.18626			TP53BP1	EDA
HIST1H2AB /// HIST1H2AE	2.18536			HIST1H2AB /// HIST1H2AE	NOC4L
EIF1	2.18205			EIF1	SECISBP2
ITGB1BP1	2.17999			ITGB1BP1	CUL5
SREBF2	2.17915			SREBF2	NUDT11
OSM	2.17787			OSM	LSM7
MRM1	2.17757			MRM1	COLEC10
MAP3K13	2.17698			MAP3K13	TFCP2L1
2019-09-06	2.1765			2019-09-06	PPP1R7
SGCD	2.17498			SGCD	ATP6AP2
NCBP2	2.1742			NCBP2	RMND1
C1orf21	2.17407			C1orf21	POLR2D
---	2.17407			---	SEPP1
SHC3	2.17166			SHC3	SLC10A3
PDE4DIP	2.171			PDE4DIP	CCNB2
APAF1	2.16759			APAF1	---
LMO7	2.16565			LMO7	---
CAMKMT	2.16512			CAMKMT	EIF4A3
FAM107A /// LOC101059937	2.16208			FAM107A /// LOC101059937	REEP4
BTN2A3P	2.15928			BTN2A3P	COL4A6
ZNF576	2.15734			ZNF576	TSPAN8
DUSP12	2.1561			DUSP12	NSMAF
MOB1A	2.15475			MOB1A	ASMTL
OLFM1	2.15414			OLFM1	DIO2
MRPS18A	2.15105			MRPS18A	HIST1H2BC /// HIST1H2BE /// HIST1H2BF /// HIST1H2BG /// HIST1H2BI
RARRES3	2.14747			RARRES3	GEMIN6
APAF1	2.14486			APAF1	FDX1
ATP7B	2.14318			ATP7B	ATG4B
LOC100130348	2.14315			LOC100130348	ITM2A
TIA1	2.1431			TIA1	LSM3
SNCA	2.14304			SNCA	FHL5
HNF4A	2.14126			HNF4A	IGK /// IGKC
TCEB3	2.13868			TCEB3	OR6A2
HMGB1	2.13807			HMGB1	DCLRE1C
EFCAB14	2.13699			EFCAB14	COPS8
TESC	2.1363			TESC	CLCN3
RND3	2.13585			RND3	LSM5
HIP1R	2.13493			HIP1R	ZBTB43
BAP1	2.13068			BAP1	ERLIN1
---	2.12969			---	TBP
SRSF11	2.12915			SRSF11	CTDSPL
FLOT1	2.12862			FLOT1	PRPF31
OTTHUMG00000175466 /// RP11-526J3.3	2.12854			OTTHUMG00000175466 /// RP11-526J3.3	MAX
KIF22	2.12624			KIF22	VCL
CAPG	2.12486			CAPG	DESI1
CSNK2A2	2.12212			CSNK2A2	EPN2 /// EPN2-IT1 /// LOC79999
TNNT3	2.12153			TNNT3	CBL
YY1	2.12153			YY1	SOX4
---	2.12149			---	PSMD4
MTDH	2.12121			MTDH	KIF5C
RPL21 /// RPL21P28 /// SNORA27 /// SNORD102	2.12037			RPL21 /// RPL21P28 /// SNORA27 /// SNORD102	---
CMC4	2.11878			CMC4	PLD2
EXOSC9	2.115			EXOSC9	TPMT
MTO1	2.11464			MTO1	SLC16A1
PRSS22	2.11285			PRSS22	TOR1AIP1
SMG7-AS1	2.11198			SMG7-AS1	PITPNC1
SCCPDH	2.11146			SCCPDH	AJAP1
CEP350	2.1098			CEP350	HOXA2
RFPL1	2.10626			RFPL1	LRIG2
FGF2	2.10524			FGF2	APOBEC3G
SOX9	2.10153			SOX9	MORC2
ABCA2	2.09699			ABCA2	ZNF20 /// ZNF625-ZNF20
CRY2	2.09401			CRY2	BTRC
TRAPPC3	2.09341			TRAPPC3	PSAP
LINC00963	2.09219			LINC00963	ZBED1
PDZD2	2.09052			PDZD2	MKRN1
ZDHHC13	2.08982			ZDHHC13	BTK
KCNB2	2.08846			KCNB2	SPTBN5
GATA4	2.08762			GATA4	PCDH11X
AHNAK	2.08543			AHNAK	CDHR5
VAPB	2.0853			VAPB	KLK5
COL15A1	2.08508			COL15A1	TXNL4A
DCAF13	2.0848			DCAF13	STAT5B
BBIP1	2.08332			BBIP1	VAMP3
PSMB9	2.08309			PSMB9	RBMXL2
EEF1A2	2.08307			EEF1A2	HS6ST1
ANGPTL7	2.08277			ANGPTL7	CUZD1
GPD1L	2.08071			GPD1L	PPFIA1
FAM168A	2.07906			FAM168A	COLQ
LAMA4	2.07771			LAMA4	FGFR2
TMEM206	2.07654			TMEM206	MEFV
CNPY2	2.07542			CNPY2	CHN2
HIST1H4A /// HIST1H4B /// HIST1H4C /// HIST1H4D /// HIST1H4E /// HIST1H4F /// HIST1H4H /// HIST1H4I /// HIST1H4J /// HIST1H4K /// HIST1H4L /// HIST2H4A /// HIST2H4B /// HIST4H4	2.0751			HIST1H4A /// HIST1H4B /// HIST1H4C /// HIST1H4D /// HIST1H4E /// HIST1H4F /// HIST1H4H /// HIST1H4I /// HIST1H4J /// HIST1H4K /// HIST1H4L /// HIST2H4A /// HIST2H4B /// HIST4H4	KLRC1 /// KLRC2
ST3GAL6	2.07449			ST3GAL6	WDR43
HRK	2.07361			HRK	ALAS2
PRKACG	2.07331			PRKACG	---
ARPC4	2.07133			ARPC4	NR1D1 /// THRA
LY6E	2.07119			LY6E	ARF3
LENEP	2.07116			LENEP	OSBPL3
GSTT2	2.0703			GSTT2	HTRA1
MCM6	2.0698			MCM6	ABCA3
EIF2B1	2.06934			EIF2B1	COL6A1
TRIM23	2.06768			TRIM23	PCCA
AXL	2.06743			AXL	PFKFB3
FAM208B	2.0667			FAM208B	LYL1
CEP250	2.06536			CEP250	SMC5
ENOSF1	2.0652			ENOSF1	RRP7A
CHORDC1	2.06486			CHORDC1	PIGB
ZNF589	2.06222			ZNF589	LPHN3
MAP4	2.05997			MAP4	ZFR
ZFYVE9	2.05922			ZFYVE9	NID1
TNP2	2.05856			TNP2	RFC5
ZBTB20	2.05788			ZBTB20	HAO1
STXBP1	2.05772			STXBP1	HCFC1
GPR4	2.05412			GPR4	MAGOH
CYB561	2.05278			CYB561	MFNG
MYBPH	2.05198			MYBPH	SULT2A1
CYP3A5	2.0516			CYP3A5	FBXW2
C1orf123	2.05009			C1orf123	HTT
MED13L	2.04986			MED13L	EIF1
MEIS3P1	2.04975			MEIS3P1	HILPDA
SCAMP4	2.0492			SCAMP4	DDX52
ELL	2.04843			ELL	PIM1
SCGB1D2	2.04598			SCGB1D2	OTTHUMG00000015853 /// RP3-468K3.1 /// TUBB4BP7
PKP4	2.04593			PKP4	CCDC19
UQCRC1	2.04499			UQCRC1	SENP6
CTBP2	2.04489			CTBP2	LTB4R
TMEM243	2.04391			TMEM243	HMBOX1
FTSJ2	2.04361			FTSJ2	---
SLC4A4	2.04332			SLC4A4	GPSM3
P2RX5	2.04319			P2RX5	LOC339166 /// WSCD1
WDR45	2.04151			WDR45	CKAP4
SCYL3	2.04133			SCYL3	BBS4
TANK	2.03877			TANK	SGPP1
CA12	2.03356			CA12	TRADD
MBIP	2.03236			MBIP	ARHGEF7
GRPEL1	2.03031			GRPEL1	PET112
S100A10	2.03029			S100A10	SH3BGRL
CPA3	2.02991			CPA3	LEPROTL1
PPIB	2.02977			PPIB	GRWD1
SLC29A1	2.02967			SLC29A1	ELMO2
CTDSPL	2.02923			CTDSPL	COX4I1
EMX1	2.02921			EMX1	CCNB1
STX6	2.02871			STX6	SNRNP200
DKFZP586I1420	2.02439			DKFZP586I1420	HNRNPC
SLC6A6	2.02276			SLC6A6	EXOSC2
AP2B1	2.02065			AP2B1	MAGI2
SEC24D	2.0202			SEC24D	RPLP0
CDYL	2.01978			CDYL	MINA
EXPH5	2.01888			EXPH5	KCNK3
GPR116	2.01833			GPR116	SVIL
TTLL7	2.01752			TTLL7	TRMT13
ALAD	2.01743			ALAD	TSN
LOC100505991 /// PIGC	2.01539			LOC100505991 /// PIGC	ABHD4
TNFRSF25	2.01449			TNFRSF25	DNASE1
---	2.01399			---	RBM25
MTERFD1	2.01382			MTERFD1	LOC100129973
TENM1	2.01159			TENM1	AP1S1
COL6A2	2.01132			COL6A2	DAG1
IDH3A	2.0107			IDH3A	HLA-DRB4
SLC4A7	2.01029			SLC4A7	RFC5
CYP21A2	2.00962			CYP21A2	GDI2
DNAH3	2.00906			DNAH3	VDAC3
PSKH1	2.00681			PSKH1	PBOV1
KARS	2.00648			KARS	MAP4K2
APPBP2	2.00339			APPBP2	SPEG
HMGCS2	2.0033			HMGCS2	CASP1
PCDHB17	-2.00159				GGA3
LOC100507388	-2.00204				MPST
ZBTB10	-2.00245				GAGE12B /// GAGE12C /// GAGE12D /// GAGE12E /// GAGE12F /// GAGE12G /// GAGE12H /// GAGE12I /// GAGE2A /// GAGE2B /// GAGE2C /// GAGE4 /// GAGE5 /// GAGE6 /// GAGE7
JUN	-2.00347				SFTPD
CP	-2.00476				HIRIP3
SLC5A12	-2.00627				RBM25
CORO1B	-2.00656				RPS16
LOC101060541 /// RBM8A	-2.00661				LIMK1
EXOG	-2.007				LOC100505498
FAM134B	-2.00794				NUDT21
GCAT	-2.00853				EDNRA
CCT2	-2.00918				CREBZF
BBS4	-2.0092				PARK7
KRT81	-2.00968				PITPNA
GCM1	-2.01121				NFATC3
CES2	-2.01334				PMPCA
EIF3F	-2.01476				SERPINF1
TFRC	-2.01486				CALCA
DUSP11	-2.015				BCAS3
CD79A	-2.0156				ANKRD1
PTMA	-2.01581				LYRM4
SRBD1	-2.01638				DICER1
MBD5	-2.01667				HGD
AFAP1	-2.01673				GNAI3
C5orf15	-2.01733				ABCB6
SMPD2	-2.01784				GALNT4 /// POC1B-GALNT4
COL6A2	-2.01785				PRDX3
MARCKSL1	-2.01799				TEAD4
TNFRSF10B	-2.01804				FLJ14082
GRB10	-2.01913				SYNJ1
NDUFA13	-2.01914				KAT2A
PPIL2	-2.01926				MPO
DDX3X	-2.01976				MEF2B /// MEF2BNB /// MEF2BNB-MEF2B
CEP55	-2.02069				UCHL5
ETF1	-2.02267				S100B
R3HDM1	-2.02366				GANAB
CBR3	-2.0239				SPRY4
ARMC1	-2.02495				PFDN1
RRP1	-2.02499				PDE7B
TIMM17B	-2.026				ELANE
XYLB	-2.02706				SMARCA1
VPS13A	-2.02859				CCDC88A
PGRMC2	-2.02955				ASCC2
GLYR1	-2.0298				CYFIP2
UBL4A	-2.03035				IL1RAP
MYBL2	-2.03232				CNN3
AKAP2 /// PALM2-AKAP2	-2.03237				FNBP4
LOC100506453 /// LOC389906 /// LOC441528	-2.03373				ARL6IP1
IFNGR1	-2.03404				NPR2
MYO1D	-2.03441				LINC00588
COG5	-2.03502				CCDC51
NF1	-2.03525				EPS8L1
MAP3K9	-2.03835				FAXDC2
TDO2	-2.04042				CD164
KPNA4	-2.0411				RASSF2
KRT6A /// KRT6B /// KRT6C	-2.04233				MRTO4
TFPT	-2.04271				PAX8
CD74	-2.04335				PKP2
MTG1	-2.04336				SYMPK
CDC42EP3	-2.04394				NRP2
KIAA1199	-2.04694				ARIH1
DTX3	-2.04703				CALR
DIAPH1	-2.04713				CSF2RB
SPCS2	-2.04761				CDK5RAP1
C6orf10	-2.0482				GZMH
FSCN1	-2.0494				HSPA5
KLHL23 /// PHOSPHO2-KLHL23	-2.05056				GTF2H2
TGIF1	-2.05059				OPA1
DLEU2 /// DLEU2L	-2.05067				---
EML3	-2.05072				PTPN11
PPP1R12A	-2.05127				SLC6A11
KLF3	-2.05206				CTDSPL
LHX2	-2.0526				MR1
YPEL1	-2.05342				MGC2752
WNT11	-2.05512				SRP72
GABARAPL1	-2.05515				RPL10L
DBNDD1	-2.0557				TSPYL4
TRDC /// TRDC	-2.056				ZNF207
SERINC2	-2.0565				PDE4D
ZFYVE21	-2.05688				PTPRU
SLC2A1	-2.05855				AEBP1
DSTYK	-2.05885				CXorf40A /// CXorf40B
CLSTN3	-2.06151				EML2
HS2ST1	-2.06267				SENP5
NR2F6	-2.06467				HPS1
PRRC2C	-2.06618				NTS
FGF5	-2.06664				SMEK2
DDX46	-2.06696				---
MRPS28	-2.0684				PPID
AOX1	-2.06872				SH3BGR
SDS	-2.06933				SRPX2
ELOVL1	-2.07067				RET
---	-2.07189				RNF8
SLC38A10	-2.07201				AP3D1
RRAD	-2.07282				CD207
MON1B	-2.07617				FGFR2
SMAD6	-2.07712				PRCP
LPPR2	-2.07757				RNF8
COPG2IT1	-2.07874				ZBTB16
ESR1	-2.07929				RPL5 /// SNORD21
MORC1	-2.07943				ABCA1
LSM14B	-2.08112				CYP11B1
LOC100996668 /// ZEB1	-2.0836				CFDP1
PRKCH	-2.08427				DCTN5
SNTG2	-2.08738				SPATS2L
MAGI1	-2.08757				DYNC1LI1
AQP1	-2.08819				SGSH
USP1	-2.08852				ANXA7
RABEPK	-2.09134				FBN2
FGL2	-2.09337				SNX19
---	-2.09367				IGF1R
ANXA4	-2.09459				POSTN
IGHM	-2.09473				SPINK2
SUSD4	-2.09644				RBM19
LRRN2	-2.09646				NF2
TIA1	-2.09659				C21orf59
SMTN	-2.09692				ARHGEF17
BOLA1	-2.09718				PPP1R10
MID2	-2.09829				PPP1CA
C1QB	-2.09957				NME5
MYH14	-2.10085				SLCO4C1
TMED10	-2.10109				C14orf1
KRIT1	-2.10239				MTAP
ZNF609	-2.10368				TPBG
SRM	-2.10411				ASTN2
JAK3	-2.10487				ITIH2
MRC2	-2.10715				CYP3A5
IDUA	-2.1097				---
TRAF3	-2.11015				H3F3A
SCMH1	-2.11021				FAM8A1
SRGAP3	-2.11022				---
DCAF8	-2.11124				GTF2IRD2B
LMNA	-2.11169				QPRT
AGFG2	-2.11335				DKK3
ZNF710	-2.11516				CASQ2
HPS1	-2.11539				COQ7
ZNF510	-2.1188				COL11A2
ATF6B	-2.11994				HDLBP
PSME3	-2.12311				OSGIN2
MTSS1	-2.12587				LPAL2
KPNB1	-2.12634				TUBGCP4
PLA2G2A	-2.12739				DDOST
TOX	-2.12874				TRAK1
PYGO1	-2.12918				TMOD2
NGLY1	-2.12989				TPGS2
XYLT1	-2.13127				MORC2
NKAIN1	-2.13129				RGS16
CHAF1B	-2.13229				ARL4C
CD70	-2.1323				APOBEC3C
SLC7A6	-2.13279				MPZ
PLK1	-2.13341				PVR
B3GALT2	-2.13525				DLC1
IMPG1	-2.13528				FTO
TIE1	-2.13617				LILRA2
SOX10	-2.13867				RBBP4
SPAG5	-2.1388				BUD31
COL21A1	-2.13885				CD28
BIRC5	-2.14012				EPHA2
LONP1	-2.14111				LSM1
---	-2.14361				EFNA4
CHRNA5	-2.14385				DISC1 /// TSNAX-DISC1
ATRX	-2.1441				PIM2
IGLV4-60 /// IGLV4-60	-2.14428				ARFGAP3
OSBPL7	-2.14539				FAM60A
DGCR8 /// MIR1306	-2.1464				DYRK3
BAZ1B	-2.14861				HNRNPDL
STAT6	-2.14884				MKI67
MBNL3	-2.14914				LIG4
AKIRIN2-AS1 /// AKIRIN2-AS1	-2.1508				ZPBP
DARS	-2.15125				CYBB
PICALM	-2.15192				RIT1
BICD1	-2.15371				PPP2R1B
NRP1	-2.15512				GBP2
MTM1	-2.1584				HDAC3
---	-2.16044				RASA4 /// RASA4B /// RASA4CP
ITGBL1	-2.16048				PFDN4
DCAF8	-2.16121				TAT
CHPF2	-2.16194				DCUN1D4
NOP14-AS1	-2.16261				GP5
BTBD7	-2.16697				AAGAB
SULT1C2	-2.1674				ALDH3A1
PAXBP1	-2.16831				HUNK
SERPINE1	-2.17019				EPYC
TRIM10	-2.17099				ADD3
GMPR	-2.17268				CACNA1A
ARHGAP26	-2.17381				ATOX1
PSMC5	-2.17457				HTR2C
CCDC91	-2.17464				EIF1
TUSC2	-2.17596				RBM6
CA4	-2.17732				SSX4 /// SSX4B
SCNN1B	-2.17772				EDA
FBXL8	-2.17792				PATZ1
USP15	-2.178				PPP1R2
PMPCB	-2.17927				DICER1
EVI2B	-2.17992				RIBC2
SLC25A20	-2.18014				IL7R
USPL1	-2.18191				APEX2
NUDT15	-2.18202				ASMT
PPP6R3	-2.18239				STK3
NR3C1	-2.18436				HDGFRP3
---	-2.18484				ABCA11P
THOC5	-2.18489				PKP4
RBMX2	-2.18498				NME1
RBBP4P4 /// RBBP4P4	-2.18583				PDXK
MSH5 /// MSH5-SAPCD1 /// SAPCD1	-2.18815				TAF2
LGALS7 /// LGALS7B	-2.18825				MICA
PLXNC1	-2.18896				ATP2C2
PAR-SN /// SNORD107 /// SNRPN /// SNURF	-2.18927				AGAP10 /// AGAP11 /// AGAP4 /// AGAP5 /// AGAP9 /// BMS1P4 /// BMS1P5 /// LOC101060581 /// LOC399753
---	-2.18973				TBC1D22A
MED13	-2.19035				EPS8L1
MLLT4	-2.19147				CLTA
SEL1L	-2.19254				RGS2
LYPD1	-2.19471				CLUL1
FBXO21	-2.19519				IQSEC3 /// LOC100996825
SRP14	-2.19639				UNC5B
WFDC8	-2.19875				HARS2
TGM2	-2.19929				PPAP2A
EIF4A2 /// MIR1248 /// SNORA4 /// SNORA63 /// SNORA81 /// SNORD2	-2.19954				EGOT
NUFIP1	-2.20039				PODXL2
CENPC1	-2.20359				FAM189A2
ING2	-2.20403				FAM192A
SNRPD2	-2.20415				MAGOHB
NEUROD6	-2.2049				NPY1R
PCMT1	-2.20943				LAMA2
GPR17	-2.21032				DHRS2
SEC23B	-2.21045				CES2
CNOT8	-2.21193				PDE8A
CLTC	-2.21317				NBPF1
FBXL15	-2.21354				NAGA
SIRT3	-2.21409				ZMYM3
TMX2	-2.21434				---
RECK	-2.21902				SMC5
HMGCR	-2.22147				GSK3A
RNF14	-2.22452				MTA2
TOMM70A	-2.22456				BMPR1B
ATG5	-2.22493				SCNN1G
KRCC1	-2.2257				FOXG1
PIWIL1	-2.2278				BNC2
TP73-AS1	-2.22859				TBC1D1
ANGPTL2	-2.231				RPS19
RSBN1	-2.23422				NKTR
MIA3	-2.23473				GATC /// SRSF9
GPR137	-2.23489				LMTK2
---	-2.23494				ADAM20
NUP88	-2.23628				TNFRSF11B
RIOK3	-2.23674				ADAMTS9
DTX3	-2.23802				NET1
SLC2A1	-2.23874				SARDH
OSGIN2	-2.23937				HFE
FA2H	-2.23985				HDHD1
SNN	-2.24074				DAGLA
STARD13	-2.24167				SLC26A6
TNC	-2.24364				MSRB2
ZSWIM1	-2.25237				ACTN2
CHD4	-2.25258				AP3S2 /// C15orf38-AP3S2
CLCA2	-2.25321				YY1
PPM1A	-2.25403				TBC1D9B
PLK3	-2.255				NDE1
FAM171A1	-2.25629				CENPI
FAM203A	-2.25922				TSC22D3
ACTG1	-2.26066				FABP6
CDK20	-2.26114				GCSH /// LOC101060817
NFKBIA	-2.26154				CCDC57
MAFB	-2.26247				ZFP2
ASCC1	-2.26678				PSG5
RPL17 /// RPL17-C18orf32 /// SNORD58A /// SNORD58B /// SNORD58C	-2.26751				CSH1 /// CSHL1 /// GH1
LOC441155 /// ZC3H11A	-2.27389				MYO1B
CSTF2T	-2.27447				LOC100132832 /// PMS2P5
CYP39A1	-2.2747				SYNCRIP
LRRC1	-2.2761				PLEC
RNF141	-2.27991				ZNF224
FOLH1 /// FOLH1B	-2.27996				MTF2
PTPN2	-2.28196				TGFB3
---	-2.28235				ADD3-AS1
SESN1	-2.28272				FTSJ2
GALNT7	-2.28273				BRAP
CTBP1	-2.28436				NKTR
AP2A2	-2.28519				PPP2R4
MORC3	-2.28581				NCF4
HEXIM1	-2.28667				CHIC2
---	-2.28673				CPZ /// GPR78
AMFR	-2.29012				KIAA0513
PCDHB17	-2.29158				POLR2J4
KCNMA1	-2.29203				OTTHUMG00000014474 /// RP11-209A2.1
KTN1	-2.29425				GALNT3
PPP2R5E	-2.29526				SCARB2
PPIL2	-2.2978				AGK
CDK1	-2.2983				KIAA0146 /// LOC100996383
JRK	-2.29904				PDLIM4
PCDHGC3	-2.30069				CRAT
CAMSAP2	-2.30296				MGAT5
ACACB	-2.3032				GAS2L1
YLPM1	-2.30527				MSX2
PPP2R5D	-2.30537				INTS1
PUM1	-2.30883				LAMB3
KRT10	-2.30921				HAAO
KCNE2	-2.30974				SLC39A9
AP1G2	-2.31383				ENDOU
PHOX2B	-2.31391				RTCB
CNPPD1	-2.31394				PIK3R3
IDO1	-2.31631				RPL11
TBX4	-2.31635				SUCO
RBFOX2	-2.31713				GPR64
WWP2	-2.31793				AP001062.7 /// OTTHUMG00000086919
F5	-2.3183				---
AKAP6	-2.31865				LHPP
HSPBP1	-2.31882				CTRC
CDK2AP1	-2.3196				ZNF473
PTGER3	-2.32009				RPA3
KIF2C	-2.32019				EPPIN /// EPPIN-WFDC6
CEP350	-2.32359				ADCY8
MARK1	-2.3237				GALNT3
SHROOM2	-2.32463				USP2
KIAA1045	-2.32679				ITGA10 /// LOC101060422
NENF	-2.32733				HCN2
PCMT1	-2.33107				PMS2P3
SLC25A4	-2.33185				C6orf25
DUS4L	-2.33941				CEBPD
ELP5	-2.34324				ACTR5
CMC4 /// MTCP1	-2.34468				SSX3
GPR176	-2.34498				RHBDL1
DTNB	-2.34505				SCIN
FBXO42	-2.34957				RPS6KA6
IKBKB	-2.35008				CYP1B1
ENOSF1	-2.35096				ARL4C
MTF2	-2.35116				MMP14
AHR	-2.35124				MRPS12
FOXK2	-2.35625				ACTN2
LOC100630923 /// PRKRIP1	-2.35735				ITGB5
LSM5	-2.35824				FH
ELL2	-2.3616				IGHV3-47 /// IGHV3-47
ATP5J2	-2.36172				LAMA5
SART1	-2.36378				HLA-DRB1 /// HLA-DRB4 /// LOC100507709 /// LOC100507714
TARDBP	-2.36447				LRRC14
PDE4DIP	-2.36576				KCNQ1OT1
PHF3	-2.36694				INPP5F
C9orf16	-2.36829				KLK13
BIN1	-2.3696				CAMSAP1
TNFRSF4	-2.37634				RSAD1
ODAM	-2.37664				APMAP
NFATC1	-2.37811				PRKCB
DENND3	-2.37851				OTTHUMG00000014809 /// RP1-142O9.1
TBX3	-2.38298				SPHK2
INTS6	-2.38345				---
ZNF507	-2.38371				PASK
GGPS1	-2.38394				OR1E1
HIST1H2AB	-2.38501				PXMP4
TBC1D9	-2.38745				TGFB2
MTM1	-2.39552				TMA16
PADI4	-2.39564				RPL13 /// SNORD68
USO1	-2.39645				WEE1
SYT2	-2.39798				RAB1B
TTC23	-2.39804				SYT17
PDE3B	-2.39934				ZNF250
CEBPG	-2.40025				RTN4
HAP1	-2.40054				HSD17B8
TMEM45A	-2.40096				COX15
EXD2	-2.40313				PSEN2
CDSN	-2.40542				PLCH1
GGA2	-2.4082				REEP1
RASGRP2	-2.41174				PIGN
ATP6V1F	-2.41508				SLC15A2
ARF4	-2.41638				FYB
PRSS8	-2.4183				ACTG1
PEX7	-2.41906				DDX19A /// DDX19B
PDK2	-2.42118				T
DVL2	-2.42124				MS4A2
CFDP1	-2.4238				SSTR2
LRP12	-2.42743				ATMIN
ANKRD36	-2.42859				LAMP3
GANAB	-2.4289				DEDD
LOC100506948 /// PAR-SN /// SNORD107 /// SNORD115-13 /// SNORD115-26 /// SNORD115-7 /// SNORD116-28 /// SNRPN /// SNURF	-2.42969				COL4A3
TDRD3	-2.43694				WWP1
MAP2K6	-2.43699				GBE1
MYL12A	-2.43706				SMARCA2
PAK6	-2.43769				DDX19A
ACTR1A	-2.43779				B9D1
PRAME	-2.44247				ERBB4
TF	-2.44661				GPD2
TCN1	-2.44682				2019-03-07
NME7	-2.44777				ARVCF
PSMB7	-2.4483				GALR1
HMGN2P9 /// HMGN2P9	-2.44855				KLF4
MIR4745 /// PTBP1	-2.44998				ZNF3
WAPAL	-2.45166				GABBR2
RBM25	-2.45599				HTR6
LOC100506558 /// MATN2	-2.45633				WDR83OS
MAPRE3	-2.45943				EPO
ANAPC1 /// LOC730268	-2.46206				DDX19A
MAD2L1	-2.46222				SLC7A1
---	-2.4623				SLC13A3
DKK3	-2.46819				CLCA2
GTF2I	-2.47473				RGS11
USP8	-2.47665				ARHGAP6
HLA-DQB1 /// LOC101060835	-2.4777				PASK
TCF3	-2.47783				CD248
ZKSCAN5	-2.47861
GPNMB	-2.4797
ZNF451	-2.48105
BPGM	-2.48191
---	-2.48342
EIF2S3	-2.48672
SLC39A2	-2.49134
---	-2.49352
HIST1H1T	-2.49445
SCP2	-2.49534
MGST2	-2.49702
RQCD1	-2.49796
PHACTR2	-2.49896
TLR3	-2.50058
GATAD1	-2.51009
NUPL1	-2.51055
TRH	-2.5108
NFATC2IP	-2.51095
SEMA3B	-2.51108
LOC100506963	-2.51122
RING1	-2.51176
MAK	-2.51201
PIGO	-2.51252
TBL1X	-2.51406
LST1	-2.51423
ATP11B	-2.51503
RAD51C	-2.51517
C1orf216	-2.51576
RANBP3	-2.51601
DUT	-2.5161
NSUN5P1 /// NSUN5P2	-2.52913
PDCL	-2.52992
FASTK	-2.53046
USP46	-2.53054
CIDEC	-2.53092
RGS4	-2.53414
PSMB3	-2.53414
YTHDC2	-2.53598
KDM4A	-2.53673
GCNT1	-2.53846
FGF23	-2.53938
ATPAF2	-2.54024
IBTK	-2.54109
CDKN2A	-2.54222
---	-2.54827
RHBDF1	-2.54954
LIAS	-2.5508
OAS1	-2.55233
SETD3	-2.55471
EFS	-2.55962
KLF1	-2.55967
GH1	-2.56012
FGF21	-2.56352
PMP2	-2.5645
C3orf37	-2.56492
SORBS1	-2.56806
ORC2	-2.57023
MCF2L	-2.57283
EXOG	-2.57348
MFAP5	-2.57738
2019-03-06	-2.58018
TRIM27	-2.58444
TFF3	-2.58477
TIMP2	-2.58559
SYMPK	-2.58953
CIB2	-2.59046
KLHL24	-2.59171
SLC3A1	-2.59184
UBE2B	-2.59429
KIAA0040	-2.59681
HTT	-2.59998
ERCC1	-2.60235
PTPRA	-2.60645
PRR5	-2.60827
GEM	-2.61122
ATP6V0E2	-2.61886
INPP5K	-2.62194
GOLGA8A /// GOLGA8B	-2.62602
PFN2	-2.62616
THBS4	-2.62828
EGR1	-2.62894
---	-2.63247
ATP5G3	-2.63601
RPL26L1	-2.63739
ABHD6	-2.64193
DRAM1	-2.64214
WIPI1	-2.64412
ITGA7	-2.64789
STK24	-2.65171
SFSWAP	-2.65311
NUP98	-2.65544
MCM3AP	-2.65578
LOC101060681 /// TNXA /// TNXB	-2.65604
EXTL3	-2.65923
PAPOLB	-2.66634
PRKAR2A	-2.67587
AMD1	-2.67833
AASS	-2.6838
KCND1	-2.68703
CHST2	-2.68875
---	-2.69392
CCNO	-2.69444
GUSBP11	-2.69926
BTN2A2	-2.70686
NEUROD2	-2.70758
PATZ1	-2.70803
NUAK1	-2.70815
KLK3	-2.7087
SLC14A1	-2.70893
LBP	-2.71057
DCTN2	-2.7166
CDH6	-2.71814
DYRK2	-2.72291
ZMYND11	-2.72704
ATAD2	-2.72717
RABGGTB	-2.72737
HDAC4	-2.73977
ABCA2	-2.74066
CD40	-2.74236
WASL	-2.74272
TMEM251	-2.74775
CDC45	-2.74997
DNAJC9	-2.75206
LOC100996496 /// SFPQ	-2.75284
ITIH5	-2.75671
GPHN	-2.76453
STX12	-2.76586
ST3GAL6	-2.76759
NTRK3	-2.77103
METTL17	-2.77133
HNRNPM	-2.77398
RPS11	-2.77675
LPHN1	-2.78141
ATG4B	-2.78224
MAU2	-2.78232
KRTAP4-7	-2.78336
SRPK3	-2.78505
TBL3	-2.78748
CLK3	-2.78879
CD97	-2.78927
XRCC4	-2.79018
METTL3	-2.7915
PFDN4	-2.79302
RFXANK	-2.79324
KIAA0586	-2.79689
HNRNPUL1	-2.79719
MYF6	-2.79812
DDX10	-2.80196
STX8	-2.80574
YAF2	-2.80971
CTSB	-2.80991
PLEKHB2	-2.82272
HSF2	-2.82296
ABCB8	-2.82343
LYST	-2.82588
RALGPS1	-2.83562
NARG2	-2.83578
CAPZA2	-2.83828
MPG	-2.83916
ATN1	-2.84444
RANGRF	-2.84742
SHANK2	-2.85251
CALM1	-2.855
CLEC11A	-2.85571
GPS2	-2.85682
VEGFA	-2.85778
IER3	-2.8593
TMEM30B	-2.86286
JMJD6	-2.86447
CDH6	-2.86511
NKRF	-2.866
TNFRSF25	-2.87561
SLC4A1	-2.87742
ASMT	-2.87941
DCN	-2.88566
---	-2.88569
KMT2B	-2.88742
IRF5	-2.88818
SLC35F2	-2.89588
DUSP4	-2.89773
CEP164	-2.90203
CYB5R1	-2.90995
TOMM34	-2.9124
ATP5G3	-2.91279
TIMP3	-2.91568
EFCAB14	-2.91612
BCAP31	-2.9228
AACS	-2.92312
SEMA4D	-2.92515
LOC100506403 /// RUNX1	-2.92787
LINC00216	-2.93017
NFKB2	-2.93513
RNPEPL1	-2.9367
MARCKS	-2.93775
ADNP2	-2.93869
DDX49	-2.93912
ACTL6B	-2.93975
COL5A1	-2.946
CHURC1-FNTB /// FNTB	-2.94687
SRF	-2.95227
LILRB2	-2.95263
MRS2	-2.9529
MED24	-2.95295
TNFRSF10B	-2.95477
HLA-DRB4	-2.95944
AKAP1	-2.96056
ERLIN1	-2.96117
PSENEN	-2.9666
DAZ1 /// DAZ2 /// DAZ3 /// DAZ4	-2.96731
EDA	-2.97185
NOC4L	-2.97258
SECISBP2	-2.98101
CUL5	-2.98577
NUDT11	-2.99093
LSM7	-2.9949
COLEC10	-2.99549
TFCP2L1	-2.99698
PPP1R7	-3.00088
ATP6AP2	-3.01417
RMND1	-3.01577
POLR2D	-3.01701
SEPP1	-3.01876
SLC10A3	-3.02786
CCNB2	-3.02786
---	-3.03283
---	-3.03345
EIF4A3	-3.03534
REEP4	-3.03936
COL4A6	-3.04188
TSPAN8	-3.0439
NSMAF	-3.04664
ASMTL	-3.05274
DIO2	-3.05388
HIST1H2BC /// HIST1H2BE /// HIST1H2BF /// HIST1H2BG /// HIST1H2BI	-3.05665
GEMIN6	-3.06214
FDX1	-3.06344
ATG4B	-3.06369
ITM2A	-3.06897
LSM3	-3.07347
FHL5	-3.07595
IGK /// IGKC	-3.07772
OR6A2	-3.07799
DCLRE1C	-3.07999
COPS8	-3.08106
CLCN3	-3.08334
LSM5	-3.087
ZBTB43	-3.08724
ERLIN1	-3.0873
TBP	-3.08778
CTDSPL	-3.09126
PRPF31	-3.09161
MAX	-3.10029
VCL	-3.1061
DESI1	-3.10615
EPN2 /// EPN2-IT1 /// LOC79999	-3.12121
CBL	-3.12492
SOX4	-3.13536
PSMD4	-3.13545
KIF5C	-3.13581
---	-3.13718
PLD2	-3.14461
TPMT	-3.14548
SLC16A1	-3.14932
TOR1AIP1	-3.15678
PITPNC1	-3.15815
AJAP1	-3.16534
HOXA2	-3.16559
LRIG2	-3.16666
APOBEC3G	-3.16985
MORC2	-3.17191
ZNF20 /// ZNF625-ZNF20	-3.17347
BTRC	-3.17449
PSAP	-3.17546
ZBED1	-3.17601
MKRN1	-3.1779
BTK	-3.18466
SPTBN5	-3.19421
PCDH11X	-3.19891
CDHR5	-3.20133
KLK5	-3.20418
TXNL4A	-3.20569
STAT5B	-3.20783
VAMP3	-3.21072
RBMXL2	-3.21318
HS6ST1	-3.21325
CUZD1	-3.2137
PPFIA1	-3.21864
COLQ	-3.22243
FGFR2	-3.22389
MEFV	-3.2253
CHN2	-3.22681
KLRC1 /// KLRC2	-3.23111
WDR43	-3.23376
ALAS2	-3.23793
---	-3.24651
NR1D1 /// THRA	-3.25597
ARF3	-3.25929
OSBPL3	-3.26032
HTRA1	-3.26832
ABCA3	-3.26995
COL6A1	-3.27079
PCCA	-3.27231
PFKFB3	-3.27428
LYL1	-3.27473
SMC5	-3.27617
RRP7A	-3.27653
PIGB	-3.27875
LPHN3	-3.28314
ZFR	-3.29771
NID1	-3.3003
RFC5	-3.30034
HAO1	-3.30389
HCFC1	-3.30457
MAGOH	-3.31363
MFNG	-3.32079
SULT2A1	-3.32498
FBXW2	-3.32591
HTT	-3.32796
EIF1	-3.33092
HILPDA	-3.33862
DDX52	-3.34553
PIM1	-3.3491
OTTHUMG00000015853 /// RP3-468K3.1 /// TUBB4BP7	-3.35908
CCDC19	-3.37477
SENP6	-3.37612
LTB4R	-3.38032
HMBOX1	-3.38326
---	-3.38405
GPSM3	-3.38747
LOC339166 /// WSCD1	-3.38755
CKAP4	-3.39237
BBS4	-3.40119
SGPP1	-3.41511
TRADD	-3.41922
ARHGEF7	-3.41941
PET112	-3.42744
SH3BGRL	-3.42823
LEPROTL1	-3.4291
GRWD1	-3.43132
ELMO2	-3.43225
COX4I1	-3.4327
CCNB1	-3.43999
SNRNP200	-3.44136
HNRNPC	-3.44395
EXOSC2	-3.454
MAGI2	-3.45527
RPLP0	-3.45535
MINA	-3.46407
KCNK3	-3.47883
SVIL	-3.49111
TRMT13	-3.51134
TSN	-3.51617
ABHD4	-3.51619
DNASE1	-3.51835
RBM25	-3.53552
LOC100129973	-3.53715
AP1S1	-3.5458
DAG1	-3.5468
HLA-DRB4	-3.54855
RFC5	-3.55186
GDI2	-3.56141
VDAC3	-3.56165
PBOV1	-3.56863
MAP4K2	-3.56876
SPEG	-3.57326
CASP1	-3.58733
GGA3	-3.59663
MPST	-3.59711
GAGE12B /// GAGE12C /// GAGE12D /// GAGE12E /// GAGE12F /// GAGE12G /// GAGE12H /// GAGE12I /// GAGE2A /// GAGE2B /// GAGE2C /// GAGE4 /// GAGE5 /// GAGE6 /// GAGE7	-3.59754
SFTPD	-3.60497
HIRIP3	-3.60589
RBM25	-3.60614
RPS16	-3.6298
LIMK1	-3.63111
LOC100505498	-3.65756
NUDT21	-3.66982
EDNRA	-3.68071
CREBZF	-3.69112
PARK7	-3.69957
PITPNA	-3.71142
NFATC3	-3.71681
PMPCA	-3.7172
SERPINF1	-3.7255
CALCA	-3.72793
BCAS3	-3.73982
ANKRD1	-3.7476
LYRM4	-3.75097
DICER1	-3.7527
HGD	-3.75812
GNAI3	-3.77263
ABCB6	-3.77599
GALNT4 /// POC1B-GALNT4	-3.78
PRDX3	-3.78411
TEAD4	-3.78482
FLJ14082	-3.78701
SYNJ1	-3.79931
KAT2A	-3.80731
MPO	-3.81788
MEF2B /// MEF2BNB /// MEF2BNB-MEF2B	-3.8201
UCHL5	-3.83822
S100B	-3.84536
GANAB	-3.87985
SPRY4	-3.88114
PFDN1	-3.8928
PDE7B	-3.89788
ELANE	-3.89933
SMARCA1	-3.90412
CCDC88A	-3.91161
ASCC2	-3.91851
CYFIP2	-3.92279
IL1RAP	-3.94641
CNN3	-3.94784
FNBP4	-3.95137
ARL6IP1	-3.9562
NPR2	-3.96816
LINC00588	-3.97847
CCDC51	-3.9875
EPS8L1	-3.98998
FAXDC2	-3.99739
CD164	-3.9987
RASSF2	-4.00807
MRTO4	-4.03954
PAX8	-4.04146
PKP2	-4.04211
SYMPK	-4.05196
NRP2	-4.0571
ARIH1	-4.08078
CALR	-4.08607
CSF2RB	-4.08939
CDK5RAP1	-4.0951
GZMH	-4.11488
HSPA5	-4.11966
GTF2H2	-4.12044
OPA1	-4.14626
---	-4.15605
PTPN11	-4.16896
SLC6A11	-4.18267
CTDSPL	-4.18368
MR1	-4.19631
MGC2752	-4.19803
SRP72	-4.2137
RPL10L	-4.21892
TSPYL4	-4.24192
ZNF207	-4.242
PDE4D	-4.24728
PTPRU	-4.2562
AEBP1	-4.26229
CXorf40A /// CXorf40B	-4.26902
EML2	-4.2698
SENP5	-4.27052
HPS1	-4.27487
NTS	-4.28779
SMEK2	-4.2903
---	-4.30058
PPID	-4.30656
SH3BGR	-4.30734
SRPX2	-4.31517
RET	-4.33809
RNF8	-4.34429
AP3D1	-4.3446
CD207	-4.34969
FGFR2	-4.35377
PRCP	-4.37478
RNF8	-4.37917
ZBTB16	-4.38679
RPL5 /// SNORD21	-4.39349
ABCA1	-4.43188
CYP11B1	-4.43229
CFDP1	-4.44403
DCTN5	-4.44646
SPATS2L	-4.45031
DYNC1LI1	-4.45775
SGSH	-4.46482
ANXA7	-4.47221
FBN2	-4.47284
SNX19	-4.49771
IGF1R	-4.5169
POSTN	-4.54284
SPINK2	-4.56548
RBM19	-4.56624
NF2	-4.57204
C21orf59	-4.57842
ARHGEF17	-4.58683
PPP1R10	-4.61319
PPP1CA	-4.62064
NME5	-4.66043
SLCO4C1	-4.69159
C14orf1	-4.69575
MTAP	-4.70922
TPBG	-4.71879
ASTN2	-4.72303
ITIH2	-4.72615
CYP3A5	-4.72641
---	-4.72932
H3F3A	-4.73355
FAM8A1	-4.73484
---	-4.74629
GTF2IRD2B	-4.75506
QPRT	-4.76035
DKK3	-4.76138
CASQ2	-4.76477
COQ7	-4.76733
COL11A2	-4.76823
HDLBP	-4.77212
OSGIN2	-4.78344
LPAL2	-4.78636
TUBGCP4	-4.79862
DDOST	-4.80506
TRAK1	-4.8401
TMOD2	-4.85668
TPGS2	-4.93103
MORC2	-4.96902
RGS16	-4.985
ARL4C	-4.98937
APOBEC3C	-5.02476
MPZ	-5.03829
PVR	-5.04248
DLC1	-5.09101
FTO	-5.1228
LILRA2	-5.1373
RBBP4	-5.15462
BUD31	-5.20078
CD28	-5.20928
EPHA2	-5.23415
LSM1	-5.26818
EFNA4	-5.27888
DISC1 /// TSNAX-DISC1	-5.28089
PIM2	-5.28239
ARFGAP3	-5.3005
FAM60A	-5.33147
DYRK3	-5.33235
HNRNPDL	-5.35916
MKI67	-5.37733
LIG4	-5.38105
ZPBP	-5.39633
CYBB	-5.40009
RIT1	-5.44906
PPP2R1B	-5.46091
GBP2	-5.51016
HDAC3	-5.52936
RASA4 /// RASA4B /// RASA4CP	-5.53246
PFDN4	-5.54122
TAT	-5.54647
DCUN1D4	-5.564
GP5	-5.56444
AAGAB	-5.56581
ALDH3A1	-5.57099
HUNK	-5.5715
EPYC	-5.59097
ADD3	-5.63137
CACNA1A	-5.63524
ATOX1	-5.63847
HTR2C	-5.75063
EIF1	-5.76452
RBM6	-5.76635
SSX4 /// SSX4B	-5.79627
EDA	-5.86207
PATZ1	-5.87514
PPP1R2	-5.94178
DICER1	-5.94852
RIBC2	-6.08089
IL7R	-6.08877
APEX2	-6.09004
ASMT	-6.09127
STK3	-6.10599
HDGFRP3	-6.10941
ABCA11P	-6.1107
PKP4	-6.18756
NME1	-6.26688
PDXK	-6.33205
TAF2	-6.3381
MICA	-6.36753
ATP2C2	-6.37831
AGAP10 /// AGAP11 /// AGAP4 /// AGAP5 /// AGAP9 /// BMS1P4 /// BMS1P5 /// LOC101060581 /// LOC399753	-6.38584
TBC1D22A	-6.39172
EPS8L1	-6.43694
CLTA	-6.47917
RGS2	-6.50051
CLUL1	-6.50843
IQSEC3 /// LOC100996825	-6.51943
UNC5B	-6.5417
HARS2	-6.57839
PPAP2A	-6.60527
EGOT	-6.63464
PODXL2	-6.684
FAM189A2	-6.68667
FAM192A	-6.69307
MAGOHB	-6.7743
NPY1R	-6.81419
LAMA2	-6.83345
DHRS2	-6.8526
CES2	-6.8679
PDE8A	-6.88545
NBPF1	-6.90609
NAGA	-6.91257
ZMYM3	-6.97399
---	-7.00727
SMC5	-7.10391
GSK3A	-7.11297
MTA2	-7.13127
BMPR1B	-7.15826
SCNN1G	-7.1919
FOXG1	-7.22808
BNC2	-7.4072
TBC1D1	-7.40951
RPS19	-7.41858
NKTR	-7.42615
GATC /// SRSF9	-7.43442
LMTK2	-7.43495
ADAM20	-7.49167
TNFRSF11B	-7.54404
ADAMTS9	-7.56752
NET1	-7.57718
SARDH	-7.59879
HFE	-7.61151
HDHD1	-7.72576
DAGLA	-7.86109
SLC26A6	-7.89353
MSRB2	-7.91989
ACTN2	-7.92771
AP3S2 /// C15orf38-AP3S2	-7.95372
YY1	-7.98403
TBC1D9B	-8.00928
NDE1	-8.05087
CENPI	-8.13158
TSC22D3	-8.16519
FABP6	-8.1953
GCSH /// LOC101060817	-8.20126
CCDC57	-8.283
ZFP2	-8.32978
PSG5	-8.36207
CSH1 /// CSHL1 /// GH1	-8.40406
MYO1B	-8.45167
LOC100132832 /// PMS2P5	-8.56706
SYNCRIP	-8.57703
PLEC	-8.66565
ZNF224	-8.7506
MTF2	-8.80657
TGFB3	-8.85373
ADD3-AS1	-8.89892
FTSJ2	-9.02061
BRAP	-9.02918
NKTR	-9.07294
PPP2R4	-9.14668
NCF4	-9.19612
CHIC2	-9.25152
CPZ /// GPR78	-9.25563
KIAA0513	-9.26527
POLR2J4	-9.28679
OTTHUMG00000014474 /// RP11-209A2.1	-9.28924
GALNT3	-9.32978
SCARB2	-9.33125
AGK	-9.4657
KIAA0146 /// LOC100996383	-9.61732
PDLIM4	-9.66613
CRAT	-9.76686
MGAT5	-9.80797
GAS2L1	-9.82068
MSX2	-9.91633
INTS1	-9.96793
LAMB3	-10.1377
HAAO	-10.3338
SLC39A9	-10.3354
ENDOU	-10.4132
RTCB	-10.4795
PIK3R3	-10.5405
RPL11	-10.588
SUCO	-10.6726
GPR64	-10.7845
AP001062.7 /// OTTHUMG00000086919	-10.8036
---	-10.9349
LHPP	-11.1309
CTRC	-11.1343
ZNF473	-11.1979
RPA3	-11.2002
EPPIN /// EPPIN-WFDC6	-11.5955
ADCY8	-11.7418
GALNT3	-11.7488
USP2	-11.8288
ITGA10 /// LOC101060422	-11.8564
HCN2	-12.2381
PMS2P3	-12.2462
C6orf25	-12.2482
CEBPD	-12.2941
ACTR5	-12.3364
SSX3	-12.423
RHBDL1	-12.4464
SCIN	-12.4541
RPS6KA6	-12.4598
CYP1B1	-12.529
ARL4C	-12.6166
MMP14	-12.9243
MRPS12	-13.005
ACTN2	-13.1641
ITGB5	-13.2416
FH	-13.4947
IGHV3-47 /// IGHV3-47	-13.5007
LAMA5	-14.0311
HLA-DRB1 /// HLA-DRB4 /// LOC100507709 /// LOC100507714	-14.0561
LRRC14	-14.1571
KCNQ1OT1	-14.1836
INPP5F	-14.1974
KLK13	-14.3941
CAMSAP1	-14.7598
RSAD1	-14.7837
APMAP	-14.8031
PRKCB	-15.0027
OTTHUMG00000014809 /// RP1-142O9.1	-15.13
SPHK2	-15.2655
---	-15.5182
PASK	-15.8622
OR1E1	-16.2323
PXMP4	-16.3376
TGFB2	-16.4844
TMA16	-16.6283
RPL13 /// SNORD68	-16.8262
WEE1	-16.9434
RAB1B	-16.9611
SYT17	-17.0516
ZNF250	-17.2663
RTN4	-17.848
HSD17B8	-18.0232
COX15	-18.3228
PSEN2	-18.4955
PLCH1	-19.319
REEP1	-19.3468
PIGN	-19.7315
SLC15A2	-21.9571
FYB	-22.0721
ACTG1	-22.5024
DDX19A /// DDX19B	-22.9559
T	-23.6316
MS4A2	-23.7369
SSTR2	-23.9368
ATMIN	-24.0297
LAMP3	-24.3723
DEDD	-25.3295
COL4A3	-25.6294
WWP1	-26.7143
GBE1	-27.3939
SMARCA2	-28.1418
DDX19A	-28.5677
B9D1	-28.5782
ERBB4	-29.6693
GPD2	-30.0057
2019-03-07	-30.098
ARVCF	-32.0797
GALR1	-33.0342
KLF4	-35.9846
ZNF3	-36.1058
GABBR2	-36.6422
HTR6	-41.3412
WDR83OS	-52.2335
EPO	-64.1237
DDX19A	-78.4757
SLC7A1	-79.0536
SLC13A3	-89.2529
CLCA2	-89.8671
RGS11	-94.0584
ARHGAP6	-111.341
PASK	-129.969
CD248	-155.221

## Sheet: diffstruct_1bKegg
KEGG_03040_Spliceosome	5.42101e-20		KEGG_03040_Spliceosome	5.42101e-20
KEGG_04010_MAPK_signaling_pathway	5.42101e-20		KEGG_04010_MAPK_signaling_pathway	5.42101e-20
KEGG_04014_Ras_signaling_pathway_-_Homo_sapiens_(human)	5.42101e-20		KEGG_04014_Ras_signaling_pathway_-_Homo_sapiens_(human)	5.42101e-20
KEGG_04015_Rap1_signaling_pathway_-_Homo_sapiens_(human)	5.42101e-20		KEGG_04015_Rap1_signaling_pathway_-_Homo_sapiens_(human)	5.42101e-20
KEGG_04022_cGMP-PKG_signaling_pathway_-_Homo_sapiens_(human)	5.42101e-20		KEGG_04022_cGMP-PKG_signaling_pathway_-_Homo_sapiens_(human)	5.42101e-20
KEGG_04024_cAMP_signaling_pathway_-_Homo_sapiens_(human)	5.42101e-20		KEGG_04024_cAMP_signaling_pathway_-_Homo_sapiens_(human)	5.42101e-20
KEGG_04060_Cytokine-cytokine_receptor_interaction	5.42101e-20		KEGG_04060_Cytokine-cytokine_receptor_interaction	5.42101e-20
KEGG_04145_Phagosome	5.42101e-20		KEGG_04145_Phagosome	5.42101e-20
KEGG_04151_PI3K-Akt_signaling_pathway_-_Homo_sapiens_(human)	5.42101e-20		KEGG_04151_PI3K-Akt_signaling_pathway_-_Homo_sapiens_(human)	5.42101e-20
KEGG_04310_Wnt_signaling_pathway	5.42101e-20		KEGG_04310_Wnt_signaling_pathway	5.42101e-20
KEGG_04392_Hippo_Signaling_Pathway	5.42101e-20		KEGG_04392_Hippo_Signaling_Pathway	5.42101e-20
KEGG_04510_Focal_adhesion	5.42101e-20		KEGG_04510_Focal_adhesion	5.42101e-20
KEGG_04512_ECM-receptor_interaction	5.42101e-20		KEGG_04512_ECM-receptor_interaction	5.42101e-20
KEGG_04810_Regulation_of_actin_cytoskeleton	5.42101e-20		KEGG_04810_Regulation_of_actin_cytoskeleton	5.42101e-20
KEGG_03013_RNA_transport	4.11032e-19		KEGG_03013_RNA_transport	4.11032e-19
KEGG_04068_FoxO_signaling_pathway_-_Homo_sapiens_(human)	8.22064e-18		KEGG_04068_FoxO_signaling_pathway_-_Homo_sapiens_(human)	8.22064e-18
KEGG_04080_Neuroactive_ligand-receptor_interaction	8.22064e-18		KEGG_04080_Neuroactive_ligand-receptor_interaction	8.22064e-18
KEGG_04360_Axon_guidance	8.22064e-18		KEGG_04360_Axon_guidance	8.22064e-18
KEGG_04550_Signaling_pathways_regulating_pluripotency_of_stem_cells	8.22064e-18		KEGG_04550_Signaling_pathways_regulating_pluripotency_of_stem_cells	8.22064e-18
KEGG_04020_Calcium_signaling_pathway	1.56192e-16		KEGG_04020_Calcium_signaling_pathway	1.56192e-16
KEGG_04514_Cell_adhesion_molecules_(CAMs)	1.56192e-16		KEGG_04514_Cell_adhesion_molecules_(CAMs)	1.56192e-16
KEGG_04921_Oxytocin_signaling_pathway	1.56192e-16		KEGG_04921_Oxytocin_signaling_pathway	1.56192e-16
KEGG_04110_Cell_cycle	2.81146e-15		KEGG_04110_Cell_cycle	2.81146e-15
KEGG_04371_Apelin_signaling_pathway_-_Homo_sapiens_(human)	2.81146e-15		KEGG_04371_Apelin_signaling_pathway_-_Homo_sapiens_(human)	2.81146e-15
KEGG_04530_Tight_junction	2.81146e-15		KEGG_04530_Tight_junction	2.81146e-15
KEGG_04910_Insulin_signaling_pathway	2.81146e-15		KEGG_04910_Insulin_signaling_pathway	2.81146e-15
KEGG_04919_Thyroid_hormone_signaling_pathway	2.81146e-15		KEGG_04919_Thyroid_hormone_signaling_pathway	2.81146e-15
KEGG_00190_Oxidative_phosphorylation	4.77948e-14		KEGG_00190_Oxidative_phosphorylation	4.77948e-14
KEGG_00230_Purine_metabolism	4.77948e-14		KEGG_00230_Purine_metabolism	4.77948e-14
KEGG_04066_HIF-1_signaling_pathway_-_Homo_sapiens_(human)	4.77948e-14		KEGG_04066_HIF-1_signaling_pathway_-_Homo_sapiens_(human)	4.77948e-14
KEGG_04071_Sphingolipid_signaling_pathway_-_Homo_sapiens_(human)	4.77948e-14		KEGG_04071_Sphingolipid_signaling_pathway_-_Homo_sapiens_(human)	4.77948e-14
KEGG_04380_Osteoclast_differentiation	4.77948e-14		KEGG_04380_Osteoclast_differentiation	4.77948e-14
KEGG_04520_Adherens_junction	4.77948e-14		KEGG_04520_Adherens_junction	4.77948e-14
KEGG_04611_Platelet_activation	4.77948e-14		KEGG_04611_Platelet_activation	4.77948e-14
KEGG_04650_Natural_killer_cell_mediated_cytotoxicity	4.77948e-14		KEGG_04650_Natural_killer_cell_mediated_cytotoxicity	4.77948e-14
KEGG_04750_Inflammatory_mediator_regulation_of_TRP_channels	4.77948e-14		KEGG_04750_Inflammatory_mediator_regulation_of_TRP_channels	4.77948e-14
KEGG_04914_Progesterone-mediated_oocyte_maturation	4.77948e-14		KEGG_04914_Progesterone-mediated_oocyte_maturation	4.77948e-14
KEGG_04210_Apoptosis	7.64716e-13		KEGG_04210_Apoptosis	7.64716e-13
KEGG_04144_Endocytosis	1.14708e-11		KEGG_04144_Endocytosis	1.14708e-11
KEGG_04261_Adrenergic_signaling_in_cardiomyocytes	1.14708e-11		KEGG_04261_Adrenergic_signaling_in_cardiomyocytes	1.14708e-11
KEGG_04630_Jak-STAT_signaling_pathway	1.14708e-11		KEGG_04630_Jak-STAT_signaling_pathway	1.14708e-11
KEGG_04660_T_cell_receptor_signaling_pathway	1.14708e-11		KEGG_04660_T_cell_receptor_signaling_pathway	1.14708e-11
KEGG_04668_TNF_signaling_pathway_-_Homo_sapiens_(human)	1.14708e-11		KEGG_04668_TNF_signaling_pathway_-_Homo_sapiens_(human)	1.14708e-11
KEGG_04670_Leukocyte_transendothelial_migration	1.14708e-11		KEGG_04670_Leukocyte_transendothelial_migration	1.14708e-11
KEGG_04012_ErbB_signaling_pathway	1.6059e-10		KEGG_04012_ErbB_signaling_pathway	1.6059e-10
KEGG_04120_Ubiquitin_mediated_proteolysis	1.6059e-10		KEGG_04120_Ubiquitin_mediated_proteolysis	1.6059e-10
KEGG_04141_Protein_processing_in_endoplasmic_reticulum	1.6059e-10		KEGG_04141_Protein_processing_in_endoplasmic_reticulum	1.6059e-10
KEGG_04152_AMPK_signaling_pathway_-_Homo_sapiens_(human)	1.6059e-10		KEGG_04152_AMPK_signaling_pathway_-_Homo_sapiens_(human)	1.6059e-10
KEGG_04350_TGF-beta_signaling_pathway	1.6059e-10		KEGG_04350_TGF-beta_signaling_pathway	1.6059e-10
KEGG_04620_Toll-like_receptor_signaling_pathway	1.6059e-10		KEGG_04620_Toll-like_receptor_signaling_pathway	1.6059e-10
KEGG_04722_Neurotrophin_signaling_pathway	1.6059e-10		KEGG_04722_Neurotrophin_signaling_pathway	1.6059e-10
KEGG_04912_GnRH_signaling_pathway	1.6059e-10		KEGG_04912_GnRH_signaling_pathway	1.6059e-10
KEGG_04064_NF-kappa_B_signaling_pathway_-_Homo_sapiens_(human)	2.08768e-09		KEGG_04064_NF-kappa_B_signaling_pathway_-_Homo_sapiens_(human)	2.08768e-09
KEGG_04662_B_cell_receptor_signaling_pathway	2.08768e-09		KEGG_04662_B_cell_receptor_signaling_pathway	2.08768e-09
KEGG_04666_Fc_gamma_R-mediated_phagocytosis	2.08768e-09		KEGG_04666_Fc_gamma_R-mediated_phagocytosis	2.08768e-09
KEGG_00380_Tryptophan_metabolism	2.50521e-08		KEGG_00380_Tryptophan_metabolism	2.50521e-08
KEGG_04072_Phospholipase_D_signaling_pathway_-_Homo_sapiens_(human)	2.50521e-08		KEGG_04072_Phospholipase_D_signaling_pathway_-_Homo_sapiens_(human)	2.50521e-08
KEGG_04115_p53_signaling_pathway	2.50521e-08		KEGG_04115_p53_signaling_pathway	2.50521e-08
KEGG_04270_Vascular_smooth_muscle_contraction	2.50521e-08		KEGG_04270_Vascular_smooth_muscle_contraction	2.50521e-08
KEGG_04612_Antigen_processing_and_presentation	2.50521e-08		KEGG_04612_Antigen_processing_and_presentation	2.50521e-08
KEGG_04640_Hematopoietic_cell_lineage	2.50521e-08		KEGG_04640_Hematopoietic_cell_lineage	2.50521e-08
KEGG_04915_Estrogen_signaling_pathway	2.50521e-08		KEGG_04915_Estrogen_signaling_pathway	2.50521e-08
KEGG_00564_Glycerophospholipid_metabolism	2.75573e-07		KEGG_00564_Glycerophospholipid_metabolism	2.75573e-07
KEGG_04114_Oocyte_meiosis	2.75573e-07		KEGG_04114_Oocyte_meiosis	2.75573e-07
KEGG_04330_Notch_signaling_pathway	2.75573e-07		KEGG_04330_Notch_signaling_pathway	2.75573e-07
KEGG_04723_Retrograde_endocannabinoid_signaling	2.75573e-07		KEGG_04723_Retrograde_endocannabinoid_signaling	2.75573e-07
KEGG_04924_Renin_secretion	2.75573e-07		KEGG_04924_Renin_secretion	2.75573e-07
KEGG_00982_Drug_metabolism_-_cytochrome_P450	2.75573e-06		KEGG_00982_Drug_metabolism_-_cytochrome_P450	2.75573e-06
KEGG_03015_mRNA_surveillance_pathway	2.75573e-06		KEGG_03015_mRNA_surveillance_pathway	2.75573e-06
KEGG_04146_Peroxisome	2.75573e-06		KEGG_04146_Peroxisome	2.75573e-06
KEGG_04211_Longevity_regulating_pathway	2.75573e-06		KEGG_04211_Longevity_regulating_pathway	2.75573e-06
KEGG_04370_VEGF_signaling_pathway	2.75573e-06		KEGG_04370_VEGF_signaling_pathway	2.75573e-06
KEGG_04720_Long-term_potentiation	2.75573e-06		KEGG_04720_Long-term_potentiation	2.75573e-06
KEGG_04916_Melanogenesis	2.75573e-06		KEGG_04916_Melanogenesis	2.75573e-06
KEGG_04918_Thyroid_hormone_synthesis	2.75573e-06		KEGG_04918_Thyroid_hormone_synthesis	2.75573e-06
KEGG_04920_Adipocytokine_signaling_pathway	2.75573e-06		KEGG_04920_Adipocytokine_signaling_pathway	2.75573e-06
KEGG_00140_Steroid_hormone_biosynthesis	2.48016e-05		KEGG_00140_Steroid_hormone_biosynthesis	2.48016e-05
KEGG_00280_Valine__leucine_and_isoleucine_degradation	2.48016e-05		KEGG_00280_Valine__leucine_and_isoleucine_degradation	2.48016e-05
KEGG_00980_Metabolism_of_xenobiotics_by_cytochrome_P450	2.48016e-05		KEGG_00980_Metabolism_of_xenobiotics_by_cytochrome_P450	2.48016e-05
KEGG_00983_Drug_metabolism_-_other_enzymes	2.48016e-05		KEGG_00983_Drug_metabolism_-_other_enzymes	2.48016e-05
KEGG_04540_Gap_junction	2.48016e-05		KEGG_04540_Gap_junction	2.48016e-05
KEGG_04664_Fc_epsilon_RI_signaling_pathway	2.48016e-05		KEGG_04664_Fc_epsilon_RI_signaling_pathway	2.48016e-05
KEGG_04713_Circadian_entrainment	2.48016e-05		KEGG_04713_Circadian_entrainment	2.48016e-05
KEGG_04721_Synaptic_vesicle_cycle	2.48016e-05		KEGG_04721_Synaptic_vesicle_cycle	2.48016e-05
KEGG_04730_Long-term_depression	2.48016e-05		KEGG_04730_Long-term_depression	2.48016e-05
KEGG_00240_Pyrimidine_metabolism	0.000198413		KEGG_00240_Pyrimidine_metabolism	0.000198413
KEGG_00350_Tyrosine_metabolism	0.000198413		KEGG_00350_Tyrosine_metabolism	0.000198413
KEGG_00650_Butanoate_metabolism	0.000198413		KEGG_00650_Butanoate_metabolism	0.000198413
KEGG_00830_Retinol_metabolism	0.000198413		KEGG_00830_Retinol_metabolism	0.000198413
KEGG_03050_Proteasome	0.000198413		KEGG_03050_Proteasome	0.000198413
KEGG_04070_Phosphatidylinositol_signaling_system	0.000198413		KEGG_04070_Phosphatidylinositol_signaling_system	0.000198413
KEGG_04917_Prolactin_signaling_pathway	0.000198413		KEGG_04917_Prolactin_signaling_pathway	0.000198413
KEGG_00310_Lysine_degradation	0.00138889
KEGG_03010_Ribosome	0.00138889
KEGG_04130_SNARE_interactions_in_vesicular_transport	0.00138889
KEGG_04622_RIG-I-like_receptor_signaling_pathway	0.00138889
KEGG_04740_Olfactory_transduction	0.00138889
KEGG_04913_Ovarian_steroidogenesis	0.00138889
KEGG_00071_Fatty_acid_metabolism	0.00833333
KEGG_00260_Glycine__serine_and_threonine_metabolism	0.00833333
KEGG_00270_Cysteine_and_methionine_metabolism	0.00833333
KEGG_00340_Histidine_metabolism	0.00833333
KEGG_00500_Starch_and_sucrose_metabolism	0.00833333
KEGG_00510_N-Glycan_biosynthesis	0.00833333
KEGG_00561_Glycerolipid_metabolism	0.00833333
KEGG_00562_Inositol_phosphate_metabolism	0.00833333
KEGG_00591_Linoleic_acid_metabolism	0.00833333
KEGG_00860_Porphyrin_and_chlorophyll_metabolism	0.00833333
KEGG_04610_Complement_and_coagulation_cascades	0.00833333
KEGG_04742_Taste_transduction	0.00833333
KEGG_00100_Steroid_biosynthesis	0.0416667
KEGG_00120_Primary_bile_acid_biosynthesis	0.0416667
KEGG_00450_Selenoamino_acid_metabolism	0.0416667
KEGG_00565_Ether_lipid_metabolism	0.0416667
KEGG_00590_Arachidonic_acid_metabolism	0.0416667
KEGG_00600_Sphingolipid_metabolism	0.0416667
KEGG_00620_Pyruvate_metabolism	0.0416667
KEGG_00640_Propanoate_metabolism	0.0416667
KEGG_00790_Folate_biosynthesis	0.0416667
KEGG_00970_Aminoacyl-tRNA_biosynthesis	0.0416667
KEGG_03030_DNA_replication	0.0416667
KEGG_03320_PPAR_signaling_pathway	0.0416667
KEGG_03410_Base_excision_repair	0.0416667
KEGG_03420_Nucleotide_excision_repair	0.0416667
KEGG_04140_Regulation_of_autophagy	0.0416667
KEGG_04150_mTOR_signaling_pathway	0.0416667
KEGG_04621_NOD-like_receptor_signaling_pathway	0.0416667
KEGG_04960_Aldosterone-regulated_sodium_reabsorption	0.0416667

## Sheet: diffstruct_2a
Genes	FoldChanges	p-values		ZNF567	20.2114		Upregulated	Downregulated		KEGG_04151_PI3K-Akt_signaling_pathway_-_Homo_sapiens_(human)	0.00138889	KEGG_04151_PI3K-Akt_signaling_pathway_-_Homo_sapiens_(human)	2.75573e-06
---	23.1253	1e-05		LCOR	16.7206		---	PPAPDC1B		KEGG_04010_MAPK_signaling_pathway	0.00833333	KEGG_04015_Rap1_signaling_pathway_-_Homo_sapiens_(human)	2.48016e-05
---	21.5847	0		PPP2R5E	15.1136		---	OTTHUMG00000173015///RP1-239B22.5		KEGG_04144_Endocytosis	0.0416667	KEGG_04068_FoxO_signaling_pathway_-_Homo_sapiens_(human)	2.48016e-05
ZNF567	20.2114	4e-05		TAB3	13.0365		ZNF567	---		KEGG_04152_AMPK_signaling_pathway_-_Homo_sapiens_(human)	0.0416667	KEGG_04920_Adipocytokine_signaling_pathway	2.48016e-05
LCOR	16.7206	1e-05		TMEM245	12.8496		LCOR	SMIM3		KEGG_04611_Platelet_activation	0.0416667	KEGG_04144_Endocytosis	0.000198413
---	15.6257	2e-05		GALK1	12.6015		---	LOXL4		KEGG_04723_Retrograde_endocannabinoid_signaling	0.0416667	KEGG_04211_Longevity_regulating_pathway	0.000198413
---	15.2478	0		FLJ42627	11.7841		---	CYBRD1				KEGG_00230_Purine_metabolism	0.00138889
PPP2R5E	15.1136	0.0001		MIF4GD	11.0378		PPP2R5E	ATF6				KEGG_04022_cGMP-PKG_signaling_pathway_-_Homo_sapiens_(human)	0.00138889
TAB3	13.0365	0.00011		LOXL2	10.1149		TAB3	---				KEGG_04072_Phospholipase_D_signaling_pathway_-_Homo_sapiens_(human)	0.00138889
TMEM245	12.8496	0		STK11IP	9.63892		TMEM245	CABLES1				KEGG_04120_Ubiquitin_mediated_proteolysis	0.00138889
GALK1	12.6015	0.00117		LIMS3///LIMS3L	8.71583		GALK1	RAB30				KEGG_04145_Phagosome	0.00138889
FLJ42627	11.7841	0.00253		HSP90AB1	8.45119		FLJ42627	CYP4V2				KEGG_04152_AMPK_signaling_pathway_-_Homo_sapiens_(human)	0.00138889
MIF4GD	11.0378	0.00011		LOC100996388	8.32493		MIF4GD	ST6GALNAC1				KEGG_04530_Tight_junction	0.00138889
LOXL2	10.1149	0.0001		MUC4	8.15612		LOXL2	GRAMD1A				KEGG_04550_Signaling_pathways_regulating_pluripotency_of_stem_cells	0.00138889
STK11IP	9.63892	0.00031		LOC100505664	7.96476		STK11IP	---				KEGG_04611_Platelet_activation	0.00138889
---	9.32143	0		GRAPL	-15.8504		---	---				KEGG_04722_Neurotrophin_signaling_pathway	0.00138889
LIMS3///LIMS3L	8.71583	6e-05		LOC100506047	-16.0935		LIMS3///LIMS3L	PRKD3				KEGG_04918_Thyroid_hormone_synthesis	0.00138889
HSP90AB1	8.45119	0.00068		TPT1-AS1	-16.7053		HSP90AB1	CHDH				KEGG_03010_Ribosome	0.00833333
LOC100996388	8.32493	6e-05		IFT80	-17.5643		LOC100996388	FAM120C				KEGG_04060_Cytokine-cytokine_receptor_interaction	0.00833333
---	8.1806	0.00086		TMEM99	-18.5092		---	THRAP3				KEGG_04070_Phosphatidylinositol_signaling_system	0.00833333
MUC4	8.15612	6e-05		GGN	-19.9293		MUC4	CCNY				KEGG_04141_Protein_processing_in_endoplasmic_reticulum	0.00833333
LOC100505664	7.96476	0.00812		MRVI1	-19.9597		LOC100505664	---				KEGG_04270_Vascular_smooth_muscle_contraction	0.00833333
SCD5	7.68453	3e-05		ADPRM	-21.7867		SCD5	OTTHUMG00000172045///RP11-753A21.1				KEGG_04360_Axon_guidance	0.00833333
LINC00664	7.42614	0.00236		GATS	-23.2376		LINC00664	FRMD4A				KEGG_04540_Gap_junction	0.00833333
LOC100126784	7.38246	0.00055		CBX3	-24.7184		LOC100126784	HNRNPU-AS1				KEGG_04660_T_cell_receptor_signaling_pathway	0.00833333
COQ4	6.92771	0.00152		DYNC1I2	-28.578		COQ4	KIAA1462				KEGG_04910_Insulin_signaling_pathway	0.00833333
TNFSF13B	6.79173	0.00219		BANK1	-29.2742		TNFSF13B	DYNLL2				KEGG_04917_Prolactin_signaling_pathway	0.00833333
STARD7	6.713	0.00354		TRIM8	-34.7939		STARD7	VPS26B				KEGG_04921_Oxytocin_signaling_pathway	0.00833333
MED30	6.3628	0.0013		RAPH1	-39.4826		MED30	LOC100131508				KEGG_00190_Oxidative_phosphorylation	0.0416667
MZT1	6.35963	0.00024		TRIM11	-43.5029		MZT1	---				KEGG_00562_Inositol_phosphate_metabolism	0.0416667
NPM1	6.28826	0.00182					NPM1	AC016831.7///OTTHUMG00000155022				KEGG_00564_Glycerophospholipid_metabolism	0.0416667
VSTM2L	6.00591	0.00123					VSTM2L	FCRL5				KEGG_03040_Spliceosome	0.0416667
---	5.99691	0.00192					---	G2E3				KEGG_04010_MAPK_signaling_pathway	0.0416667
TPT1-AS1	5.91118	0.00049					TPT1-AS1	SLMO2				KEGG_04014_Ras_signaling_pathway_-_Homo_sapiens_(human)	0.0416667
C12orf45	5.4612	4e-05					C12orf45	TRIM14				KEGG_04310_Wnt_signaling_pathway	0.0416667
OBSL1	5.40804	0.00639					OBSL1	MINOS1				KEGG_04371_Apelin_signaling_pathway_-_Homo_sapiens_(human)	0.0416667
ANKS3	5.26592	0.0001					ANKS3	ZG16B				KEGG_04380_Osteoclast_differentiation	0.0416667
NOTUM	5.25949	1e-05					NOTUM	P2RY8				KEGG_04392_Hippo_Signaling_Pathway	0.0416667
GFPT1	5.11397	8e-05					GFPT1	WAC				KEGG_04514_Cell_adhesion_molecules_(CAMs)	0.0416667
FDX1	5.0606	0.01116					FDX1	TMEM106B				KEGG_04650_Natural_killer_cell_mediated_cytotoxicity	0.0416667
DAPP1	5.02923	0.00111					DAPP1	CENPW				KEGG_04662_B_cell_receptor_signaling_pathway	0.0416667
SYT13	4.93959	0.00034					SYT13	LINC00662				KEGG_04713_Circadian_entrainment	0.0416667
NAPEPLD	4.86274	7e-05					NAPEPLD	TEX26				KEGG_04730_Long-term_depression	0.0416667
---	4.82581	0.00254					---	ABHD12				KEGG_04912_GnRH_signaling_pathway	0.0416667
RAB23	4.81966	0.00214					RAB23	KLHDC9				KEGG_04914_Progesterone-mediated_oocyte_maturation	0.0416667
TM7SF3	4.7235	4e-05					TM7SF3	SAMD9L				KEGG_04916_Melanogenesis	0.0416667
CAMTA1	4.71346	0.00077					CAMTA1	GET4				KEGG_04919_Thyroid_hormone_signaling_pathway	0.0416667
OTTHUMG00000176368///OTTHUMG00000176441///RP11-812E19.3///RP11-989E6.3	4.70252	0.00084					OTTHUMG00000176368///OTTHUMG00000176441///RP11-812E19.3///RP11-989E6.3	WDFY4
RPL19	4.68767	0.0034					RPL19	LOC286071
PREX1	4.6757	0.00871					PREX1	ZDHHC4
SORBS2	4.67108	0.00023					SORBS2	LARS
ASCL2	4.62868	0.00579					ASCL2	YAP1
GLI4///ZFP41	4.60774	0.00165					GLI4///ZFP41	TMEM43
CCDC84	4.60511	0.00333					CCDC84	NUDT14
LOC100509621	4.56885	0.0013					LOC100509621	---
TRABD2A	4.5441	0.00046					TRABD2A	SMIM7
C8orf58	4.50616	0.0003					C8orf58	MAGIX
FAM111A	4.43142	0.00098					FAM111A	LOC374443
ARL6	4.35264	0.0001					ARL6	C2orf76
DAPK3	4.28043	0.00169					DAPK3	SOX6
AC005523.2///OTTHUMG00000182049	4.27747	9e-05					AC005523.2///OTTHUMG00000182049	RPS19BP1
UBIAD1	4.22105	0.00018					UBIAD1	NDUFB2
ERGIC2	4.21367	0.00092					ERGIC2	EXOSC6
C2CD4B	4.20572	0.03976					C2CD4B	AJUBA
---	4.14654	0.00249					---	ZNF800
TLN1	4.11527	0.00618					TLN1	SLCO3A1
USP49	4.06153	0.00118					USP49	LOC100630923///PRKRIP1
ZCCHC7	4.04563	4e-05					ZCCHC7	OTTHUMG00000170380///RP11-571M6.8
---	4.01628	0.00039					---	OTTHUMG00000177963///RP13-638C3.4
LOC100507560	3.99272	1e-05					LOC100507560	MIER1
C1QTNF6	3.92005	0.00173					C1QTNF6	---
ORAOV1	3.91775	0.00021					ORAOV1	PACSIN1
MRI1	3.917	0.00046					MRI1	LCP2
HELZ	3.90436	0.00087					HELZ	UBE2R2
LOC151174	3.88345	0.00223					LOC151174	---
SYNRG	3.85044	0.01296					SYNRG	MTL5
LOC100506119	3.8273	0.01042					LOC100506119	SBSPON
GPAT2	3.79149	0.01151					GPAT2	---
C9orf37	3.7685	0.00126					C9orf37	---
PLEKHH3	3.72115	0.00192					PLEKHH3	---
FAM101B	3.72077	0.0001					FAM101B	TCFL5
DTWD1	3.71542	2e-05					DTWD1	PECR
OTTHUMG00000175704///RP4-555D20.2	3.70644	0.00299					OTTHUMG00000175704///RP4-555D20.2	CCDC14
BOLA3	3.64106	0.0009					BOLA3	NTMT1
LINC00921///ZNF263	3.62589	0.00047					LINC00921///ZNF263	GTPBP4///IDI2
PYROXD2	3.62281	0.00132					PYROXD2	---
GPR55	3.59811	0.00037					GPR55	ERCC4
FMNL3	3.5655	0.00527					FMNL3	TPGS2
PLEKHA6	3.56047	0.00044					PLEKHA6	CDK9
FAM46B	3.54456	9e-05					FAM46B	GALNT9
NDUFB1	3.51247	0					NDUFB1	HID1
AP3M1	3.5019	0.00075					AP3M1	FBRSL1
LUZP1	3.47711	0.00015					LUZP1	---
---	3.43302	0.0205					---	MMP24-AS1
LAMP2	3.39072	0.00188					LAMP2	TMEM121
ZNF518B	3.38867	0.00101					ZNF518B	BRK1
BBS2	3.38614	0.00157					BBS2	---
C21orf62	3.37965	0.00035					C21orf62	SNHG10
CCDC34	3.34598	0.00018					CCDC34	SKIL
THUMPD3	3.33659	0.00212					THUMPD3	WDSUB1
CLEC18A	3.32733	0.00229					CLEC18A	---
PPM1E	3.32392	0.00036					PPM1E	ATP6V1C1
FAR1	3.28988	0.00583					FAR1	SGK223
---	3.252	0.00743					---	RPL7L1///WAC-AS1
AC112198.1///OTTHUMG00000154831	3.24683	0.00764					AC112198.1///OTTHUMG00000154831	FOXN3
SYK	3.23615	9e-05					SYK	TEKT1
NRDE2	3.21725	0.00366					NRDE2	ERO1LB
RPTOR	3.21716	0.00188					RPTOR	MRPL4
RNF34	3.20421	0.00068					RNF34	IWS1
SAMD5	3.19654	0.00105					SAMD5	MLLT1
RHBDD1	3.19224	0.0114					RHBDD1	HAPLN4
RCCD1	3.15546	0.00304					RCCD1	---
---	3.13762	0.00361					---	SNX8
PHKB	3.13384	0.00168					PHKB	---
SAMD10	3.12856	0.0343					SAMD10	CHD2///LOC100507217
---	3.12838	0.01082					---	GIPC2
---	3.08859	0.00069					---	CTSC
ITPKB	3.08399	0.00081					ITPKB	AC006538.1///OTTHUMG00000175711
CPEB1	3.07954	0.00015					CPEB1	ATAD1
ADAMTS7///LOC100291699	3.07536	0.00142					ADAMTS7///LOC100291699	---
NAPA-AS1	3.07425	0.00049					NAPA-AS1	JMJD4
---	3.07058	0.00968					---	OTTHUMG00000032279///RP5-1125A11.1
---	3.06978	0.023					---	SNTB2
PIH1D2	3.06371	0.00524					PIH1D2	B4GALT1
STK32C	3.04763	0.01487					STK32C	---
TADA2B	3.04068	0.00697					TADA2B	PLEKHH1
ENHO	3.02919	0.01636					ENHO	SLC26A2
TMEM45B	3.01834	0.00717					TMEM45B	---
NTM	3.01747	0.00271					NTM	---
RALGAPB	2.99798	0.00344					RALGAPB	EXOSC3
GDNF	2.99069	0.01583					GDNF	---
SMIM1	2.98022	0.0005					SMIM1	SEMA6D
OTTHUMG00000031681///RP5-968J1.1	2.9706	0.01307					OTTHUMG00000031681///RP5-968J1.1	OTTHUMG00000175832///RP11-274H2.5
---	2.96306	0.00583					---	---
NEK6	2.94357	0.0019					NEK6	HSFY1///HSFY2
TMCO4	2.94124	0.00706					TMCO4	S100A16
TAOK1	2.92891	0.0007					TAOK1	ABHD12
TTLL7	2.92489	0.00203					TTLL7	CCDC40
ATAD2	2.91211	0.0007					ATAD2	RHBDL3
CLIP3	2.90754	0.0012					CLIP3	TMEM126A
ZNF316	2.90362	0.00044					ZNF316	ZNF704
FGD6	2.89893	0.00161					FGD6	B3GALNT1
LOC100506725	2.89024	0.00184					LOC100506725	C9orf142
MGC27345	2.87122	0.03005					MGC27345	CTSC
UNKL	2.86534	0.01765					UNKL	DDX11
BOC	2.84207	0.00188					BOC	FAM78A
C10orf35	2.83958	0.00047					C10orf35	G2E3
CCDC82	2.83157	0.0023					CCDC82	GTF3C4
USP14	2.81166	0.00964					USP14	ITCH
TBC1D2B	2.80073	0.0079					TBC1D2B	---
MYPN	2.79927	0.00088					MYPN	ST6GALNAC6
CCDC157	2.79878	0.03856					CCDC157	TMEM41A
---	2.78543	0.00026					---	STAMBP
TMED8	2.77992	0.0146					TMED8	TMEM167B
PITPNM3	2.77846	0.00442					PITPNM3	MS4A1
LOC283508	2.77319	0.01025					LOC283508	DGAT2
ZAK	2.76229	0.0002					ZAK	---
TTL	2.74975	0.00235					TTL	---
TSPAN18	2.74821	0.00108					TSPAN18	FOPNL
PPP6C	2.74047	0.00075					PPP6C	PIANP
ARHGEF19	2.7208	0.00268					ARHGEF19	WRAP73
PSPC1	2.71965	0.00023					PSPC1	ARHGAP21
SYNPO2	2.718	0.00857					SYNPO2	---
LOC285548	2.71778	5e-05					LOC285548	---
SLC40A1	2.71351	0.0001					SLC40A1	CNKSR3
VPS37A	2.7042	0.00104					VPS37A	CDK15
TOMM5	2.7012	0.00662					TOMM5	KLHL5
RPRD2	2.69454	0.00224					RPRD2	DENND1B
---	2.69446	0.00179					---	ARHGEF40
NDE1	2.68885	0.00114					NDE1	RPS7
CDK3///TEN1-CDK3	2.67962	0.00194					CDK3///TEN1-CDK3	UNC13D
MCTP2	2.67894	0.00121					MCTP2	CSRP2BP
HTRA3	2.66865	0.008					HTRA3	TBC1D16
MDM2	2.66058	0.00784					MDM2	MASP1
---	2.65489	0.04912					---	EFCAB1
SPCS3	2.65398	0.00105					SPCS3	CYP4V2
RALGAPA1	2.64929	0.0023					RALGAPA1	PXK
OSBPL6	2.64849	0.02164					OSBPL6	OR51E1
FIZ1	2.64662	0.00406					FIZ1	C7
PRICKLE1	2.64457	0.00244					PRICKLE1	SNHG12///SNORA16A///SNORA44///SNORA61
ZSCAN30	2.64049	0.00254					ZSCAN30	OTTHUMG00000177839///RP11-257O5.2
LOC100506548///RPL37	2.63707	0.00297					LOC100506548///RPL37	---
SLC30A6	2.63618	0.00993					SLC30A6	FRA10AC1
ZFAT	2.62544	0.00839					ZFAT	ACTR3
CHD7	2.61536	3e-05					CHD7	SLC27A1
C9orf69	2.6059	0.00167					C9orf69	DAGLB
---	2.59628	0.00049					---	TANGO6
ST6GALNAC4	2.59293	0.00208					ST6GALNAC4	---
SMARCAD1	2.58501	0.00153					SMARCAD1	AIFM2
---	2.57911	0.01239					---	THAP5
DPP8	2.57872	0.00593					DPP8	LOC729020///RPE
SVIP	2.57659	0.00235					SVIP	BCL2L13
TAF10	2.57449	0.00282					TAF10	PLCD4
TOR4A	2.57362	0.01816					TOR4A	ADAMTS1
LIX1L///LOC101060547	2.57359	0.03904					LIX1L///LOC101060547	SYVN1
SOX1	2.57136	0.00815					SOX1	NUP210L
PWWP2A	2.56674	0.00054					PWWP2A	RPS3A///SNORD73A
WDFY1	2.55586	0.0069					WDFY1	ERLEC1
LOC100505501	2.55558	0.00225					LOC100505501	LOC100507530
STRBP	2.53836	0.01122					STRBP	FAM57B///LOC100996332
MAPKAP1	2.53406	0.00178					MAPKAP1	ATP6V0B
---	2.52958	8e-05					---	---
PLK1S1	2.51807	0.00076					PLK1S1	---
TSPAN33	2.50731	6e-05					TSPAN33	ELMSAN1
TPPP	2.50359	0.00108					TPPP	DLC1
SKAP2	2.50236	0.04363					SKAP2	ZDHHC20
C3orf67	2.49954	0.02078					C3orf67	SYK
---	2.49759	0.00062					---	SRRM3
---	2.48716	0.01579					---	---
LRRC73	2.47949	7e-05					LRRC73	LOC100506710
SOCS6	2.47831	0.01262					SOCS6	HAVCR2
RGPD1///RGPD2	2.4689	0.00112					RGPD1///RGPD2	PYCR2
C7orf55///C7orf55-LUC7L2	2.45691	0.00135					C7orf55///C7orf55-LUC7L2	ZNF703
---	2.44919	0.00101					---	DHX37
EIF4EBP2	2.4491	0.00225					EIF4EBP2	PHC3
OTTHUMG00000014831///RP1-28O17.1	2.44613	0.00016					OTTHUMG00000014831///RP1-28O17.1	PNKD
PCSK7	2.4452	0.01372					PCSK7	RPAIN
PMS2P5	2.44396	0.00247					PMS2P5	UBE2H
STX4	2.44273	0.02036					STX4	SLC44A1
---	2.42976	0.00153					---	TRPC5OS
AHSA2	2.42597	0.00023					AHSA2	SGOL2
AP2A1	2.42345	0.00069					AP2A1	RORB
PURB	2.42141	0.00111					PURB	TMC5
LURAP1	2.41596	0.00376					LURAP1	UBE2H
DRAM2	2.41415	0.00512					DRAM2	FAM83A
KCNQ1OT1	2.40313	0.0024					KCNQ1OT1	LOC100129722
---	2.40158	0.00226					---	KLHL42
---	2.39633	0.01739					---	MPEG1
MGLL	2.38929	0.00157					MGLL	CHCHD7
C20orf196	2.38675	0.00081					C20orf196	ZC3H18
SLMAP	2.38385	0.006					SLMAP	MEX3A
PHF23	2.37914	8e-05					PHF23	---
---	2.37501	7e-05					---	---
DCAF7	2.37234	0.00125					DCAF7	PHLDA1
TMTC1	2.3661	0.00133					TMTC1	LONRF1
---	2.35009	0.03165					---	---
C1D	2.34939	0.0454					C1D	ARSI
LDOC1L	2.3476	0.00226					LDOC1L	TGFBRAP1
---	2.34665	0.00011					---	ZDHHC5
FNIP2	2.34403	0.00113					FNIP2	KLHL36
PPAPDC1B	2.34142	0.02047					PPAPDC1B	DMRTB1
AP5B1	2.33874	0.01611					AP5B1	SLC45A4
DUSP16	2.33376	0.00279					DUSP16	TMEM68
NHLRC3	2.3275	0.01706					NHLRC3	ADCY1
NEURL4	2.32687	0.00216					NEURL4	STAMBPL1
MALAT1	2.3233	0.00164					MALAT1	---
CRLS1	2.32144	0.00918					CRLS1	DNAJC1
ERLEC1	2.31568	0.00098					ERLEC1	CTD-2619J13.17///OTTHUMG00000183536
ENDOV	2.31216	0.02778					ENDOV	MYO5B
---	2.31149	0.00065					---	RABEP1
---	2.30672	0.00168					---	ERO1L
MYLIP	2.30661	0.00485					MYLIP	CATSPER3
SFT2D3///WDR33	2.30176	0.00108					SFT2D3///WDR33	TNFSF14
LOC441528	2.29869	0.0004					LOC441528	HDAC11
INO80	2.29341	0.01355					INO80	C4orf21
WIPF2	2.28687	0.01486					WIPF2	CCDC6
MBD5	2.28648	0.00087					MBD5	RELT
MCTP2	2.28031	0.00407					MCTP2	C19orf44
CNPPD1	2.27598	0.0001					CNPPD1	LOC441052
PPARA	2.27551	0.0011					PPARA	IFT43
SAMD1	2.27417	0.00388					SAMD1	---
ZNF830	2.27393	0.00024					ZNF830	---
GNPNAT1	2.26231	0.00136					GNPNAT1	ZNF565
DPH3	2.25662	0.00225					DPH3	ACSL6
---	2.25501	0.00694					---	ETNK1
CAMK2N1	2.25422	0.00116					CAMK2N1	CADM3///DARC
FBXW5	2.25356	0.01695					FBXW5	GAREM
---	2.24281	3e-05					---	ID4
YOD1	2.24176	0.00233					YOD1	TMEM173
OTTHUMG00000176325///RP11-121C2.2	2.23924	0.00372					OTTHUMG00000176325///RP11-121C2.2	DNAJC27
MEG3	2.23706	0.00093					MEG3	EML4
ZFYVE1	2.2366	0.0061					ZFYVE1	DDX6
NDFIP1	2.23637	0.00011					NDFIP1	CAPRIN1
MAPT	2.22892	0.00141					MAPT	BCAN
WAC	2.22727	0.00548					WAC	C9orf131
PPP1R37	2.22622	0.00212					PPP1R37	---
OTTHUMG00000175919///RP11-506E9.3	2.22591	0.01977					OTTHUMG00000175919///RP11-506E9.3	PPP6R3
COA5	2.20467	0.00153					COA5	TMEM198B
ACER3	2.20446	0.01537					ACER3	ZNF362
LRP2	2.20426	0.02354					LRP2	PCM1
SH3GLB2	2.20384	0.00666					SH3GLB2	LOC101060511///PRKAB2
---	2.20329	0.00082					---	---
PNPT1	2.19956	0.00064					PNPT1	LOC100287813
---	2.19862	0.00562					---	LOC100132319
GLYATL1///LOC100287413	2.19735	0.0007					GLYATL1///LOC100287413	LOC100130093///SNAP47
AC106801.1///OTTHUMG00000163509	2.1963	0.00236					AC106801.1///OTTHUMG00000163509	LPIN3
MPRIP	2.19073	0.01975					MPRIP	OTTHUMG00000157427///RP11-357G3.1
RALGPS2	2.18729	0.00405					RALGPS2	TAMM41
OBSCN	2.18726	0.00039					OBSCN	---
---	2.18586	0.01661					---	RWDD1
NUCKS1	2.18539	0.0014					NUCKS1	ALG2
NRBF2	2.18322	0.00019					NRBF2	MAP1B
NOL6	2.17664	0.03986					NOL6	SPPL3
AKT1S1	2.17252	0.00197					AKT1S1	MUM1
CXCL14	2.17124	0.00188					CXCL14	MIR142
H19///MIR675	2.16635	0.00452					H19///MIR675	ENTPD5
---	2.16535	0.03717					---	---
HDAC4	2.16448	0.00123					HDAC4	CDK12
ZBTB8A	2.16284	0.00023					ZBTB8A	PEBP4
RSF1	2.1621	0.00629					RSF1	RNF183
LOC100129034	2.15963	0.00046					LOC100129034	FOXO3
ZBTB26	2.15883	0.00352					ZBTB26	SYNJ1
PRPF38A	2.15345	0.04967					PRPF38A	ZDHHC3
WDR91	2.14716	0.03507					WDR91	ITGBL1
TNRC6B	2.14437	0.03714					TNRC6B	BARD1
---	2.1436	0.00182					---	B3GNT1
---	2.14216	0.00803					---	GDF15
GFRA1	2.13639	0.00187					GFRA1	RAB20
GLIPR2	2.13556	0.04025					GLIPR2	MRPL14
BNIP2	2.13011	0.00708					BNIP2	RAB11FIP4
RASSF4	2.12983	0.00238					RASSF4	SEC22C
CSRNP2	2.12891	0.03041					CSRNP2	WDR52
MEG3	2.12774	0.00183					MEG3	---
ZNF420	2.12604	0.00851					ZNF420	---
MAPK1	2.12531	0.00818					MAPK1	ZBED3
RASSF4	2.12161	0.00244					RASSF4	---
LOC157740	2.12161	0.0486					LOC157740	---
ZNF688	2.11931	0.01704					ZNF688	LDHD
DNAJB11	2.11893	0.00161					DNAJB11	LOC283658///PYGO1
AZI2	2.11851	0.00044					AZI2	C1QTNF4
PYGO2	2.11509	5e-05					PYGO2	NUDT16
ATCAY	2.11378	0.04315					ATCAY	LOC100506710
USP25	2.11252	0.00138					USP25	STX17
GIGYF1	2.10932	0.0032					GIGYF1	YDJC
BBX	2.10599	0.00044					BBX	GSR
LINC00674	2.10353	0.00217					LINC00674	PAPPA
LOC100506235	2.10139	0.00387					LOC100506235	LOC100422737
TRIM6	2.09985	0.02426					TRIM6	PTPRS
CRNDE	2.09444	0.02716					CRNDE	PPM1N
CABLES1	2.09366	0.01541					CABLES1	NEK6
---	2.09355	0.00761					---	YY1
JMJD1C	2.09026	0.00226					JMJD1C	---
GPR89A///GPR89B///GPR89C///LOC101060247///LOC101060636	2.08537	0.00541					GPR89A///GPR89B///GPR89C///LOC101060247///LOC101060636	SOX6
IMPACT	2.08324	0.01765					IMPACT	---
SHISA9	2.07868	0.02058					SHISA9	FAM167A
WWOX	2.07855	0.01262					WWOX	INO80D
POU2F2	2.07623	1e-05					POU2F2	ARL6IP6
LOC100507419///LOC100996528	2.07457	0.02232					LOC100507419///LOC100996528	NUFIP2
ZNF226	2.06963	0.03047					ZNF226	MDM4
NAV1	2.06636	0.01748					NAV1	BTBD19
KANSL1L	2.06479	0.01606					KANSL1L	CTSC
RPL37	2.0632	0.00042					RPL37	RNF207
GNAI1	2.05845	0.00062					GNAI1	NT5C3B
COX10-AS1///LOC100506974	2.05691	0.01175					COX10-AS1///LOC100506974	SFT2D1
SMIM12	2.05147	0.00052					SMIM12	MS4A7
TFG	2.04274	0.03445					TFG	---
SLC41A2	2.04264	0.03825					SLC41A2	---
LSMD1	2.04033	0.00339					LSMD1	THAP2
---	2.03974	0.00099					---	---
LINC00116	2.03267	0.0022					LINC00116	PHF8
TRAF4	2.03099	0.00207					TRAF4	C12orf73
TSPAN11	2.02835	0.00076					TSPAN11	TAF3
RAB11FIP4	2.02576	0.03421					RAB11FIP4	GPCPD1
IK	2.0248	0.00078					IK	NUDT16
BVES-AS1	2.02403	0.0002					BVES-AS1	CTB-31O20.9///OTTHUMG00000179996
GABPB1-AS1	2.01606	0.00237					GABPB1-AS1	SNX33
CCDC50	2.01488	0.00948					CCDC50	GAREML
SERTAD4	2.01044	0.00172					SERTAD4	RAB18
EPDR1	2.00688	0.01349					EPDR1	BIVM
---	2.00585	0.00075					---	NFYA
UBALD1	2.00508	0.01526					UBALD1	KBTBD7
C5orf56	2.00383	0.00394					C5orf56	LINGO1
PRMT2	2.00286	0.00095					PRMT2	EIF5///SNORA28
---	2.00143	0.00799					---	GDAP1
SSBP3	2.00033	0.01137					SSBP3	FLJ37453
ACRBP	2.0002	9e-05					ACRBP	CGA
LIMA1	2.00008	0.00083					LIMA1	---
PPAPDC1B	-2.00077	0.00017						ARF6
OTTHUMG00000173015///RP1-239B22.5	-2.00101	0.00055						PINX1
---	-2.00172	0.00046						---
SMIM3	-2.00206	0.00068						IL20RA
LOXL4	-2.00216	0.00061						USP21
CYBRD1	-2.00316	0.01361						ZNHIT2
ATF6	-2.00349	0.00412						ZNF320
---	-2.00427	0.0026						NPL
CABLES1	-2.00442	0.00028						NSFL1C
RAB30	-2.00508	0.00345						CDC42SE2
CYP4V2	-2.00515	0.0028						PUSL1
ST6GALNAC1	-2.00636	0.00069						---
GRAMD1A	-2.00687	0.00416						ZNF227
---	-2.00711	0.01754						NDUFB10
---	-2.00719	0.00585						RIMKLB
PRKD3	-2.00726	0.00029						---
CHDH	-2.00728	0.03227						WDR41
FAM120C	-2.00761	0.00016						SLC30A4
THRAP3	-2.00812	0.00077						TFDP1
CCNY	-2.00851	0.01578						DDX26B
---	-2.0108	0.00031						---
OTTHUMG00000172045///RP11-753A21.1	-2.01237	0.00014						TRMT13
FRMD4A	-2.0133	0.00696						CRBN
HNRNPU-AS1	-2.01426	6e-05						GJA5///LOC101060613
KIAA1462	-2.01436	0.00027						NEIL2
DYNLL2	-2.01571	0.0014						NSMCE4A
VPS26B	-2.01686	4e-05						ATPIF1
LOC100131508	-2.01855	0.00013						GAS2L3
---	-2.01926	0.00013						ZMYM6
AC016831.7///OTTHUMG00000155022	-2.02082	0.0002						ARSD
FCRL5	-2.0209	0.01991						PAPPA
G2E3	-2.02175	0.00045						CPEB4
SLMO2	-2.02176	0.01399						---
TRIM14	-2.02364	0.00014						TMUB1
MINOS1	-2.02811	0.00476						NADK2
ZG16B	-2.03019	0.00099						AC006026.13///OTTHUMG00000152691
P2RY8	-2.03067	0.01758						NDNL2
WAC	-2.03148	0.00032						SCN2B
TMEM106B	-2.03213	0.00183						NRG4
CENPW	-2.0328	0.00517						HGSNAT
LINC00662	-2.03325	0.00028						NARS
TEX26	-2.03417	0.00332						TXNL1
ABHD12	-2.03938	0.00131						OTTHUMG00000175943///RP3-406A7.7
KLHDC9	-2.04063	0.02582						RPL27
SAMD9L	-2.04261	0.00214						ACER3
GET4	-2.04265	0.00162						FNTA
WDFY4	-2.04353	0.00044						TMEM50B
LOC286071	-2.04666	0.00966						ARHGAP26
ZDHHC4	-2.04687	0.00765						CD84
LARS	-2.0471	0.00669						---
YAP1	-2.04966	0.00172						AC004041.2///OTTHUMG00000059612
TMEM43	-2.05036	0.0003						YIPF5
NUDT14	-2.0506	0.01666						SCUBE3
---	-2.05195	0.00088						IRF2BP2
SMIM7	-2.05206	0.00078						2019-09-02
MAGIX	-2.05218	0.00062						CLPTM1L
LOC374443	-2.0533	0.00046						AC009365.3///OTTHUMG00000150507
C2orf76	-2.05379	0.00076						---
SOX6	-2.05435	1e-05						NRM
RPS19BP1	-2.0549	0.00133						SGK494
NDUFB2	-2.05581	1e-05						PGM2L1
EXOSC6	-2.05708	0.00037						LOC100505592
AJUBA	-2.05808	0.00353						C22orf34
ZNF800	-2.05925	0.00418						FRZB
SLCO3A1	-2.05979	0.00822						SRA1
LOC100630923///PRKRIP1	-2.06118	0.00145						TAF13
OTTHUMG00000170380///RP11-571M6.8	-2.06134	0.00124						---
OTTHUMG00000177963///RP13-638C3.4	-2.06261	0.02084						RSPRY1
MIER1	-2.06318	0.0002						---
---	-2.06445	0.00188						ANKRD10
PACSIN1	-2.06448	0.04211						ALG5
LCP2	-2.06603	0.00021						POLR2J4
UBE2R2	-2.06635	0.02207						AEBP2
---	-2.06733	0.0005						NEK6
MTL5	-2.0676	0.0167						SUB1
SBSPON	-2.06879	0.00184						---
---	-2.07811	0.00112						SULF2
---	-2.07861	0.00105						---
---	-2.07882	0.00056						---
TCFL5	-2.07897	0.00048						LOC100527964
PECR	-2.0796	0.00153						---
CCDC14	-2.07967	0.00266						TMEM173
NTMT1	-2.08153	0.00036						LACTB2
GTPBP4///IDI2	-2.08335	0.00031						GAB1
---	-2.08376	0.00104						NRAS
ERCC4	-2.0843	0.00733						KIAA1143
TPGS2	-2.08492	0.02641						MEGF6
CDK9	-2.08521	0.00071						XPR1
GALNT9	-2.08541	0.00126						KLK12
HID1	-2.08548	0.03308						PSMG4
FBRSL1	-2.08549	0.00085						TMPRSS3
---	-2.08627	0.00077						PRSS23
MMP24-AS1	-2.08799	0.00045						CADPS
TMEM121	-2.08836	0.0002						---
BRK1	-2.08856	0.00033						RPL9
---	-2.08941	0.00093						CRB3
SNHG10	-2.08978	0.00024						ZBTB41
SKIL	-2.08993	0.00149						LMLN
WDSUB1	-2.0903	0.0005						DCAF10
---	-2.09094	0.01131						TMEM70
ATP6V1C1	-2.09318	0.00193						SPTBN1
SGK223	-2.09377	0.00065						ZNF213
RPL7L1///WAC-AS1	-2.09508	0.00287						POLE4
FOXN3	-2.09527	0.0062						AC009133.14///OTTHUMG00000177641
TEKT1	-2.09554	0.00823						EFHC1
ERO1LB	-2.09597	0.00043						MAL2
MRPL4	-2.09839	0.00381						ZDHHC14
IWS1	-2.09846	0.00085						ATP6V0E2-AS1
MLLT1	-2.09956	0.00037						ZNF532
HAPLN4	-2.10016	0.0233						TMEM165
---	-2.10079	0.00238						IL17RD
SNX8	-2.10259	0.01656						LMBRD2
---	-2.10363	0.01948						MUC20
CHD2///LOC100507217	-2.1041	0.00654						FAM109B
GIPC2	-2.10537	0.00094						MAP3K13
CTSC	-2.10681	0.01424						CAMK1D///LOC283070
AC006538.1///OTTHUMG00000175711	-2.10824	0.00195						KPNA6
ATAD1	-2.10927	0.01758						TTC7B
---	-2.11002	0.02222						FAM177A1
JMJD4	-2.11173	0.01433						C6orf89
OTTHUMG00000032279///RP5-1125A11.1	-2.11313	0.00013						CTTNBP2NL
SNTB2	-2.11343	0.00323						KIAA0319L
B4GALT1	-2.11486	9e-05						CPEB4
---	-2.11511	0.00255						GIMAP2
PLEKHH1	-2.11585	0.00057						LARS
SLC26A2	-2.1182	0.0006						WFDC5
---	-2.12021	0.0001						ETV5
---	-2.1208	0.00313						LRP6
EXOSC3	-2.12237	0.00033						---
---	-2.12307	0.00035						TMEM44-AS1
SEMA6D	-2.12399	0.00016						ATP1B4
OTTHUMG00000175832///RP11-274H2.5	-2.12415	0.01491						RASSF6
---	-2.12498	6e-05						---
HSFY1///HSFY2	-2.13182	0.00035						---
S100A16	-2.13278	0.00037						CAB39L
ABHD12	-2.13393	0.00328						TMEM129
CCDC40	-2.13481	0.04328						OTTHUMG00000159786///RP11-85F14.5
RHBDL3	-2.13594	1e-05						GNAS
TMEM126A	-2.13761	0.00107						OTTHUMG00000176135///OTTHUMG00000179776///RP11-390B4.5
ZNF704	-2.14376	0.00042						SP2
B3GALNT1	-2.14428	0.00077						---
C9orf142	-2.14452	0.00022						ASPA
CTSC	-2.14474	0.00467						SPPL3
DDX11	-2.14571	0.00021						CDS2
FAM78A	-2.14582	0.02872						GUCA1A
G2E3	-2.14647	0.0021						DKFZp779M0652
GTF3C4	-2.14855	0.00156						ZNF624
ITCH	-2.14922	0.02529						FCHSD1
---	-2.14946	0.0459						NDUFAF5
ST6GALNAC6	-2.14984	0.00043						---
TMEM41A	-2.15202	0.00055						NEO1
STAMBP	-2.15518	0.00114						SPATA9
TMEM167B	-2.15721	0.00048						CALD1
MS4A1	-2.15724	0.00012						---
DGAT2	-2.1574	0.00062						PDCD6IP
---	-2.15899	0.00011						NFAT5
---	-2.15931	0.0001						UNC93B1
FOPNL	-2.16031	0.0032						JAK3
PIANP	-2.16246	0.00313						SLX4IP
WRAP73	-2.16252	0.00142						GNPTG
ARHGAP21	-2.16256	0.00019						---
---	-2.1633	0.01511						LOC100996595
---	-2.1642	0.00439						C17orf76-AS1///SNORD49A///SNORD49B///SNORD65
CNKSR3	-2.16453	0.0007						SRPRB
CDK15	-2.16725	0.00012						C6orf89
KLHL5	-2.16779	0.00873						AFTPH
DENND1B	-2.16868	0.00488						HNRNPC
ARHGEF40	-2.16919	0.00026						FAM105B
RPS7	-2.16931	0.00497						LOC100507073
UNC13D	-2.17118	0.00393						CD36
CSRP2BP	-2.17161	0.00135						CCDC157
TBC1D16	-2.17182	0.00035						SUDS3
MASP1	-2.17715	0.00558						MTO1
EFCAB1	-2.17918	0.00151						C11orf1
CYP4V2	-2.18255	0.00669						---
PXK	-2.18395	0.00051						CPXM1
OR51E1	-2.18477	0.00666						PSMF1
C7	-2.18509	0.00147						APH1B
SNHG12///SNORA16A///SNORA44///SNORA61	-2.18625	0.0009						LINC00152///LOC541471
OTTHUMG00000177839///RP11-257O5.2	-2.18666	0.00481						PRKG1
---	-2.18849	0.00058						MTHFD1L
FRA10AC1	-2.18926	0.00123						---
ACTR3	-2.18929	0.00163						GALNT2
SLC27A1	-2.18982	0.00285						ONECUT2
DAGLB	-2.19319	0.00168						BRAT1
TANGO6	-2.19334	0.0011						---
---	-2.19411	0.02078						MLLT4
AIFM2	-2.19546	0.00517						HAUS6
THAP5	-2.19599	0.00089						---
LOC729020///RPE	-2.20106	0.00026						KRT82
BCL2L13	-2.202	0.00045						REV3L
PLCD4	-2.20404	0.00103						MED17
ADAMTS1	-2.20499	0.0007						C17orf89
SYVN1	-2.20524	0.00031						FAM120AOS
NUP210L	-2.20537	0.0002						NFKBIB
RPS3A///SNORD73A	-2.20901	0.00045						LRTOMT
ERLEC1	-2.21075	0.00963						SCARB2
LOC100507530	-2.21227	0.00901						HDLBP
FAM57B///LOC100996332	-2.21286	0.00044						LOC100128909
ATP6V0B	-2.21333	0.00029						CCDC88A
---	-2.21445	0.01764						SLAIN2
---	-2.21659	0.00598						TIMM23///TIMM23B
ELMSAN1	-2.21765	0.00383						ARFGEF2
DLC1	-2.21855	0.00087						INADL
ZDHHC20	-2.2188	0.00014						ROBO2
SYK	-2.22041	6e-05						MRPS26
SRRM3	-2.22611	0.00015						TNFRSF11A
---	-2.22668	0.00327						USP37
LOC100506710	-2.22752	0.00014						ARRB1
HAVCR2	-2.22786	0.00192						---
PYCR2	-2.22832	0.00127						---
ZNF703	-2.22845	0.00053						FIBCD1
DHX37	-2.22885	0.00396						ASPH
PHC3	-2.22923	0.01857						OSBPL8
PNKD	-2.22976	1e-05						OTTHUMG00000022183///RP1-31B8.1
RPAIN	-2.23073	0.00049						FAM195A
UBE2H	-2.23245	0.00186						KXD1
SLC44A1	-2.2366	0.00076						PPM1L
TRPC5OS	-2.23857	0.00017						NDFIP2
SGOL2	-2.24449	0.00948						HIBADH
RORB	-2.24887	0.02262						FAM3B
TMC5	-2.24926	0.00037						---
UBE2H	-2.25242	4e-05						IRS1
FAM83A	-2.2563	0.00431						OTTHUMG00000176328///RP11-378A13.1
LOC100129722	-2.25789	0.00095						SCYL2
KLHL42	-2.25908	0.00513						---
MPEG1	-2.25971	0.00024						U2AF1L4
CHCHD7	-2.26023	0.00019						SNX29
ZC3H18	-2.26042	0.00021						ITFG2///LOC100507424
MEX3A	-2.26246	0.00069						USP34
---	-2.26697	0.00473						SMNDC1
---	-2.26756	0.0306						ZFP14
PHLDA1	-2.26772	0.0004						---
LONRF1	-2.26815	0.00029						RPF2
---	-2.26936	0.00093						COMMD5
ARSI	-2.27068	0.00276						LOC100507018
TGFBRAP1	-2.2707	0.00276						FGD5-AS1
ZDHHC5	-2.27322	3e-05						MUSTN1///TMEM110///TMEM110-MUSTN1
KLHL36	-2.27487	0.00022						CCDC180///LOC100499484-C9ORF174
DMRTB1	-2.27747	0.00156						---
SLC45A4	-2.27962	0.00043						NGEF
TMEM68	-2.28269	0.00075						RPL7A///SNORD24///SNORD36A///SNORD36B
ADCY1	-2.28271	0.0032						---
STAMBPL1	-2.28538	0.00014						FBXO45
---	-2.28586	0.01644						C19orf81
DNAJC1	-2.28606	0.00438						PPTC7
CTD-2619J13.17///OTTHUMG00000183536	-2.29235	0.00175						USP38
MYO5B	-2.29417	0.00048						GGT7
RABEP1	-2.29728	0.00057						SNX13
ERO1L	-2.3035	0.0011						SLC2A11
CATSPER3	-2.30441	0.00163						COL4A4
TNFSF14	-2.30566	0.00022						---
HDAC11	-2.30569	0.00116						---
C4orf21	-2.30698	0.01004						SRSF3
CCDC6	-2.30729	0.00084						PGK1
RELT	-2.30915	0.00509						AKIP1
C19orf44	-2.30942	0.00921						UBR1
LOC441052	-2.30956	0.0012						---
IFT43	-2.31007	0.00034						LOC101060478///RNF115
---	-2.31085	3e-05						PEG3-AS1
---	-2.31104	0.04643						---
ZNF565	-2.31206	0.00639						DIS3L2
ACSL6	-2.31507	0.00017						SERPINA1
ETNK1	-2.31778	0.00509						STYX
CADM3///DARC	-2.31938	0.00026						---
GAREM	-2.31973	0.00313						---
ID4	-2.3203	0.00796						KIF1A
TMEM173	-2.32103	0.00055						EPM2AIP1
DNAJC27	-2.3212	0.00129						ANKRD50
EML4	-2.32145	4e-05						ZBTB38
DDX6	-2.32278	0.00121						SLC35C1
CAPRIN1	-2.32463	0.00025						FNDC5
BCAN	-2.33009	7e-05						GPBP1
C9orf131	-2.33068	0.00744						NAV1
---	-2.33382	0.00169						MIDN
PPP6R3	-2.33682	0.00086						ST3GAL1
TMEM198B	-2.33735	0.01073						XIRP1
ZNF362	-2.33756	0.01185						HOMER1
PCM1	-2.3377	0.00261						DENND5B
LOC101060511///PRKAB2	-2.34002	0.00024						---
---	-2.34546	0.00179						LOC100506365
LOC100287813	-2.34629	0.00158						---
LOC100132319	-2.35156	0.00518						ENPP7
LOC100130093///SNAP47	-2.35491	0.00079						SMIM10
LPIN3	-2.35891	0.00132						---
OTTHUMG00000157427///RP11-357G3.1	-2.36118	0.00902						IKZF3
TAMM41	-2.36338	0.00029						KLHL12
---	-2.36403	0.00024						MAP7D2
RWDD1	-2.36444	0.00534						CPM
ALG2	-2.36451	0.00045						CYP2U1
MAP1B	-2.36547	0.00293						GOPC
SPPL3	-2.36612	0.00039						PSD2
MUM1	-2.36845	0.00243						AIDA
MIR142	-2.36853	0.00046						RSU1
ENTPD5	-2.3688	0.00441						---
---	-2.36931	0.00383						CHCHD1
CDK12	-2.37209	3e-05						ZFAND2B
PEBP4	-2.37375	0.00908						EBF3
RNF183	-2.37435	0.00306						MRPL41
FOXO3	-2.37508	0.00067						STRBP
SYNJ1	-2.37577	0.00109						LRWD1///MIR4467
ZDHHC3	-2.37665	0.02812						---
ITGBL1	-2.37912	0.00102						FZD8
BARD1	-2.38087	0.00025						SLC46A1
B3GNT1	-2.3823	6e-05						RFC3
GDF15	-2.38311	0.00707						NCS1
RAB20	-2.38382	0.04058						ZNF585A
MRPL14	-2.38445	0.00022						OTTHUMG00000178149///RP11-473I1.10
RAB11FIP4	-2.38966	0.00591						TRIM8
SEC22C	-2.39573	0.03747						IFT80
WDR52	-2.40036	0.00231						---
---	-2.40112	0.00041						MAGI3
---	-2.40137	9e-05						FAM46C
ZBED3	-2.40202	0.00051						UBFD1
---	-2.40267	0.00025						---
---	-2.40316	0.00225						KIF7
LDHD	-2.40495	0.00011						---
LOC283658///PYGO1	-2.40611	0.00095						NSMAF
C1QTNF4	-2.40922	0.00332						TMTC1
NUDT16	-2.40925	0.00085						SLC25A25
LOC100506710	-2.4099	0.00203						LRRFIP2
STX17	-2.41081	0.00762						FBXO44
YDJC	-2.41183	0.00199						ASPH
GSR	-2.4123	0.00101						MREG
PAPPA	-2.41426	0.00175						---
LOC100422737	-2.41438	0.02719						ATAD3A
PTPRS	-2.41614	0.00075						FASTKD2
PPM1N	-2.41738	0.00822						STK11
NEK6	-2.41999	0.00623						C2orf82
YY1	-2.4229	0.00089						---
---	-2.42303	0.02158						RIF1
SOX6	-2.42956	0.00395						KANK4
---	-2.43276	0.00026						---
FAM167A	-2.434	0.01828						MRO
INO80D	-2.43657	0.00315						AP2A1
ARL6IP6	-2.43779	0.00021						DEPDC1
NUFIP2	-2.43861	5e-05						---
MDM4	-2.44174	0.00185						B3GALT6
BTBD19	-2.44209	0.00116						CAB39L
CTSC	-2.44284	0.00013						LOC100505938
RNF207	-2.44286	0.00098						DIS3L2
NT5C3B	-2.44409	0.00032						LYPD6
SFT2D1	-2.44447	0.00199						VPS26B
MS4A7	-2.4466	0.00165						FLT1
---	-2.44794	4e-05						TBRG1
---	-2.44889	0.0002						FRAS1
THAP2	-2.44921	0.00333						TNPO1
---	-2.45002	0.01854						PDE7A
PHF8	-2.45154	0.01043						TOR1AIP2
C12orf73	-2.45247	0.00921						KMT2E
TAF3	-2.45492	0.00044						TRIM9
GPCPD1	-2.45623	0.00357						AKIRIN2
NUDT16	-2.4575	0.00018						CDS1
CTB-31O20.9///OTTHUMG00000179996	-2.46257	0.00011						RPS11///SNORD35B
SNX33	-2.46487	0.01679						MUC20
GAREML	-2.46611	0.01406						HAPLN3
RAB18	-2.46684	0.0003						LTBP4
BIVM	-2.47061	0.00068						---
NFYA	-2.47312	0.00131						LPCAT2
KBTBD7	-2.47343	0.02837						EPB41L4B
LINGO1	-2.47727	9e-05						ULK3
EIF5///SNORA28	-2.49088	0.00171						SPATA13
GDAP1	-2.49303	0.00055						ZFYVE19
FLJ37453	-2.49445	0.00053						PTEN
CGA	-2.49578	0.00049						OTTHUMG00000020824///RP11-334J6.6
---	-2.50053	0.00034						UFM1
ARF6	-2.50121	4e-05						---
PINX1	-2.50426	0.004						RICTOR
---	-2.50641	0.00057						---
IL20RA	-2.50658	0.00526						NFXL1
USP21	-2.5066	0.018						PAG1
ZNHIT2	-2.50712	0.00222						GLDN
ZNF320	-2.50898	0.00727						CYP3A5
NPL	-2.50915	0.00039						KBTBD7
NSFL1C	-2.51467	0.00667						PDZD8
CDC42SE2	-2.51615	0.0004						IL17RA
PUSL1	-2.51678	0.00801						CTD-3195I5.5///OTTHUMG00000177671
---	-2.5175	0.03043						GPX8
ZNF227	-2.52495	0.00688						TEX35
NDUFB10	-2.52676	5e-05						---
RIMKLB	-2.52691	0.00226						CALN1
---	-2.52695	0.00182						MAN2C1
WDR41	-2.52744	0.0008						CCDC88B
SLC30A4	-2.53175	0.0003						RAB9B
TFDP1	-2.53287	0.00038						FARP1///FARP1-IT1
DDX26B	-2.53489	0.00371						---
---	-2.53535	0.0008						---
TRMT13	-2.53701	2e-05						CAPRIN1
CRBN	-2.54022	0.00105						CNDP1
GJA5///LOC101060613	-2.5404	0.00107						ISYNA1
NEIL2	-2.54187	0.00312						---
NSMCE4A	-2.54195	0.0003						C10orf128
ATPIF1	-2.544	7e-05						OTTHUMG00000172234///RP11-126F18.3
GAS2L3	-2.54653	0.0018						CISD2
ZMYM6	-2.55531	0.00086						ST3GAL2
ARSD	-2.55749	0.00392						EEA1
PAPPA	-2.56082	0.00084						THUMPD3
CPEB4	-2.56172	0.00289						GLIS3
---	-2.56209	0.00064						CTDNEP1
TMUB1	-2.56304	2e-05						SDF4
NADK2	-2.56424	0.00254						NUDT6
AC006026.13///OTTHUMG00000152691	-2.56471	0.00285						LOC729291
NDNL2	-2.56539	0.00034						ZDHHC2
SCN2B	-2.56621	0.00254						MCM10
NRG4	-2.56784	0.00173						FBXO38
HGSNAT	-2.5702	0.01216						RPL6
NARS	-2.5729	0.00849						EMP2
TXNL1	-2.57518	0.00044						NIPAL3
OTTHUMG00000175943///RP3-406A7.7	-2.57755	0.00055						GUCY1A3
RPL27	-2.57778	0.00495						PRUNE
ACER3	-2.57806	0.00118						CELF1
FNTA	-2.57872	0.00032						GPR158
TMEM50B	-2.58101	0.00103						HS1BP3
ARHGAP26	-2.58104	0.00047						SMAP2
CD84	-2.58126	0.00024						L3MBTL4
---	-2.58231	0.01614						EMC8
AC004041.2///OTTHUMG00000059612	-2.5854	0.00108						CD276
YIPF5	-2.58857	0.00058						MYRIP
SCUBE3	-2.59454	0.00328						HLA-DOA
IRF2BP2	-2.59723	0.0056						---
2019-09-02	-2.60019	0.04932						USP54
CLPTM1L	-2.60275	0.00036						PPP1R9B
AC009365.3///OTTHUMG00000150507	-2.60323	0.0008						KRT27
---	-2.60445	0.00617						KLF2
NRM	-2.60693	0.00055						RNF130
SGK494	-2.60829	0.00124						CACUL1
PGM2L1	-2.60941	0.00025						SLC41A1
LOC100505592	-2.61012	0.00651						RPS6KA6
C22orf34	-2.61017	0.00187						NXPE3
FRZB	-2.61109	0.00029						---
SRA1	-2.6146	0.00105						KCNK7
TAF13	-2.61683	0.00178						ANAPC10
---	-2.62196	0.00319						SPIRE1
RSPRY1	-2.62223	0.01113						ANKRD13A
---	-2.62297	0.00388						CHAF1A
ANKRD10	-2.62476	0.0031						FAM221A
ALG5	-2.62552	0.00303						---
POLR2J4	-2.62727	0.00024						DDX46
AEBP2	-2.62869	0.00044						OSTM1
NEK6	-2.63244	0.03647						---
SUB1	-2.63339	0.01276						LY6K
---	-2.63399	0.0017						LOC100233156///MAFIP///TEKT4P2
SULF2	-2.63422	0.00046						LOC729059
---	-2.63538	0.00086						WSCD2
---	-2.63549	0.00474						FOXN3
LOC100527964	-2.64151	6e-05						RBMS2
---	-2.64261	0.0311						---
TMEM173	-2.64469	0.00087						KDM2B
LACTB2	-2.64513	0.00141						ZFAS1
GAB1	-2.64926	0.00061						DPF3
NRAS	-2.65005	0.01407						SLC25A51
KIAA1143	-2.65048	0.00045						---
MEGF6	-2.65103	0.00023						MAPRE3
XPR1	-2.65129	0.00088						RIPK3
KLK12	-2.65322	0.00117						PHF13
PSMG4	-2.65544	0.00057						SOX17
TMPRSS3	-2.65621	0.00151						---
PRSS23	-2.65694	0.03331						TCERG1
CADPS	-2.65944	0.00215						PSTK
---	-2.66116	0.00013						NAPB
RPL9	-2.66246	5e-05						LOC100506548///RPL37
CRB3	-2.6628	0.00308						CLOCK
ZBTB41	-2.66503	0.0004						CTLA4
LMLN	-2.66669	0.01002						OTTHUMG00000162476///RP11-974F13.6
DCAF10	-2.66894	0.00106						---
TMEM70	-2.67411	0.00065						TRNP1
SPTBN1	-2.67483	0.00044						C17orf89
ZNF213	-2.67638	0.00012						ERI1
POLE4	-2.67655	0.00054						CTB-25B13.12///OTTHUMG00000180060
AC009133.14///OTTHUMG00000177641	-2.68029	0.00403						C7orf41
EFHC1	-2.6806	1e-05						MAF1
MAL2	-2.68371	0.00105						---
ZDHHC14	-2.68504	0.0032						CTD-3092A11.2///OTTHUMG00000183910
ATP6V0E2-AS1	-2.68585	0.00878						2019-09-11
ZNF532	-2.69161	0.00043						RPL34
TMEM165	-2.69321	0.00295						---
IL17RD	-2.69815	0.00341						ANKRD44
LMBRD2	-2.70172	0.00012						---
MUC20	-2.70318	6e-05						OTTHUMG00000037488///RP11-109P14.9
FAM109B	-2.70871	0.00137						KNDC1
MAP3K13	-2.71724	0.00074						CAPS2
CAMK1D///LOC283070	-2.7173	8e-05						LYNX1
KPNA6	-2.71781	0.00207						ABCG8
TTC7B	-2.71811	0.01004						FYB
FAM177A1	-2.72165	1e-05						GTF3C3
C6orf89	-2.72348	0.00024						TTYH3
CTTNBP2NL	-2.72605	0.00172						C6orf118
KIAA0319L	-2.72823	0.00072						PRKAR1A
CPEB4	-2.72947	0.00051						VASN
GIMAP2	-2.72958	0.00689						STRN
LARS	-2.7311	8e-05						---
WFDC5	-2.73229	0.01189						OTTHUMG00000175502///RP11-363E7.4
ETV5	-2.73626	0.00012						ZNF678
LRP6	-2.73898	0.00012						LINS
---	-2.7418	0.00098						---
TMEM44-AS1	-2.74238	0.00334						COL28A1
ATP1B4	-2.74379	9e-05						B3GNT2
RASSF6	-2.7455	0.00021						ERCC6L2
---	-2.75053	0.00043						PLAC4
---	-2.75506	0.00042						C10orf118
CAB39L	-2.76178	0.00669						PHF20L1
TMEM129	-2.76203	0.0017						FAM19A5
OTTHUMG00000159786///RP11-85F14.5	-2.76293	0.02487						---
GNAS	-2.7695	0.00033						VAT1L
OTTHUMG00000176135///OTTHUMG00000179776///RP11-390B4.5	-2.77223	0.00052						C14orf142
SP2	-2.77322	0.00041						EML5
---	-2.77389	3e-05						OTTHUMG00000183862///RP11-805I24.3
ASPA	-2.77451	0.00079						TMEM131
SPPL3	-2.77484	0.0005						PRKAG2
CDS2	-2.7773	0.00132						ACTR6
GUCA1A	-2.77788	0.00049						LOC101060004
DKFZp779M0652	-2.77949	0.00038						---
ZNF624	-2.78535	0.02804						SNX3
FCHSD1	-2.78852	4e-05						CDK12
NDUFAF5	-2.78965	0.00059						MMGT1
---	-2.79027	0.00067						ZDHHC24
NEO1	-2.79179	0.03249						PID1
SPATA9	-2.79496	0.00196						TMEM87A
CALD1	-2.79757	0.00554						LRSAM1
---	-2.79904	0.00017						---
PDCD6IP	-2.79943	0.00071						---
NFAT5	-2.80065	0.00185						ELOVL7
UNC93B1	-2.80083	0.00552						COBLL1
JAK3	-2.80193	0.00086						SLC25A3
SLX4IP	-2.80352	0.00016						SLC13A5
GNPTG	-2.80625	0.00183						RDH5
---	-2.81712	0.00061						VMA21
LOC100996595	-2.8172	0.00039						---
C17orf76-AS1///SNORD49A///SNORD49B///SNORD65	-2.81749	0.00101						TDO2
SRPRB	-2.82294	0.00146						---
C6orf89	-2.82834	0.00051						ARF1///MIR3620
AFTPH	-2.82899	0.00158						GPATCH2L
HNRNPC	-2.83245	0.00214						LOC100506216
FAM105B	-2.83511	7e-05						ST6GALNAC4
LOC100507073	-2.84391	0.01217						RHOH
CD36	-2.84571	0.01262						---
CCDC157	-2.84706	0.03166						MUM1
SUDS3	-2.84783	0.00341						SOCS3
MTO1	-2.85086	0.00085						C3P1
C11orf1	-2.85175	0.00155						FAM71F1
---	-2.85432	0.0014						C2orf70
CPXM1	-2.86079	0.00072						---
PSMF1	-2.861	0.00135						OTTHUMG00000018307///RP11-436D10.3
APH1B	-2.86371	0.00043						SFXN4
LINC00152///LOC541471	-2.86522	0.00025						RPL30
PRKG1	-2.86789	0.00047						C16orf91
MTHFD1L	-2.86821	0.0009						CCNY
---	-2.87045	0.00353						ERLEC1
GALNT2	-2.87561	0.00027						AGO4
ONECUT2	-2.88007	0.00033						TMEM102
BRAT1	-2.88135	0.00497						---
---	-2.88653	0.00062						CDCA7
MLLT4	-2.89827	0.00225						KIAA1217
HAUS6	-2.90195	0.00099						---
---	-2.90278	0.02636						SFTPA1///SFTPA2
KRT82	-2.90634	0.02485						SLX4
REV3L	-2.9065	0.00658						---
MED17	-2.90679	0.00083						---
C17orf89	-2.91205	0.00085						AL450226.2///OTTHUMG00000132218
FAM120AOS	-2.91455	0.00023						PM20D2
NFKBIB	-2.91829	0.00169						FSD1L
LRTOMT	-2.91859	0.00522						---
SCARB2	-2.92359	0.0037						GRAPL
HDLBP	-2.92868	0.00038						LOC100506047
LOC100128909	-2.92932	0.00507						TPT1-AS1
CCDC88A	-2.93167	0.00032						---
SLAIN2	-2.93451	0.00143						---
TIMM23///TIMM23B	-2.93642	0.00457						IFT80
ARFGEF2	-2.93872	0.00324						TMEM99
INADL	-2.93906	0.00012						GGN
ROBO2	-2.94308	0.00053						MRVI1
MRPS26	-2.95335	0.00041						ADPRM
TNFRSF11A	-2.95346	0.00094						GATS
USP37	-2.95665	0.00531						CBX3
ARRB1	-2.95666	0.00124						DYNC1I2
---	-2.95995	0.00023						BANK1
---	-2.96884	0.02329						TRIM8
FIBCD1	-2.97491	0.00137						RAPH1
ASPH	-2.97782	0.00029						TRIM11
OSBPL8	-2.97794	6e-05						---
OTTHUMG00000022183///RP1-31B8.1	-2.98053	0.00099						---
FAM195A	-2.98275	3e-05
KXD1	-2.98403	0.00019
PPM1L	-2.9877	0.00015
NDFIP2	-2.98777	0.00032
HIBADH	-2.9928	0.00054
FAM3B	-2.99864	0.00486
---	-2.99998	0.00059
IRS1	-3.02022	3e-05
OTTHUMG00000176328///RP11-378A13.1	-3.02281	0.00065
SCYL2	-3.02577	0.00096
---	-3.0304	5e-05
U2AF1L4	-3.03224	0.02757
SNX29	-3.03375	0.00143
ITFG2///LOC100507424	-3.03565	0.00267
USP34	-3.03902	7e-05
SMNDC1	-3.04303	0.00071
ZFP14	-3.04311	0.00024
---	-3.05264	9e-05
RPF2	-3.05573	0.00025
COMMD5	-3.05915	0.00037
LOC100507018	-3.0634	0.00363
FGD5-AS1	-3.06362	0.0012
MUSTN1///TMEM110///TMEM110-MUSTN1	-3.07197	0.00827
CCDC180///LOC100499484-C9ORF174	-3.08339	0.00038
---	-3.08786	0.00028
NGEF	-3.09095	0.00018
RPL7A///SNORD24///SNORD36A///SNORD36B	-3.09103	0.00126
---	-3.10228	0.00055
FBXO45	-3.10698	0.0001
C19orf81	-3.10761	0.00361
PPTC7	-3.11166	0.00057
USP38	-3.11346	8e-05
GGT7	-3.12588	0.00054
SNX13	-3.12637	0.00065
SLC2A11	-3.13692	0.04751
COL4A4	-3.14467	0.00823
---	-3.15141	0.00058
---	-3.15598	0.00079
SRSF3	-3.15764	0.00085
PGK1	-3.15878	0.00453
AKIP1	-3.1688	0.00099
UBR1	-3.172	0.00052
---	-3.18247	3e-05
LOC101060478///RNF115	-3.1949	0.00329
PEG3-AS1	-3.20651	0.00039
---	-3.22034	0.00034
DIS3L2	-3.22356	0.00427
SERPINA1	-3.22616	0.00075
STYX	-3.23459	4e-05
---	-3.23937	0.00729
---	-3.25462	0.00093
KIF1A	-3.27554	2e-05
EPM2AIP1	-3.28504	0.00652
ANKRD50	-3.2904	0.00959
ZBTB38	-3.29239	0.00027
SLC35C1	-3.29833	0.00066
FNDC5	-3.30166	0.00599
GPBP1	-3.30184	0.00292
NAV1	-3.30819	2e-05
MIDN	-3.3091	0.00078
ST3GAL1	-3.31711	0.00064
XIRP1	-3.32321	0.00021
HOMER1	-3.3233	0.00564
DENND5B	-3.32468	0.00043
---	-3.33558	0.00039
LOC100506365	-3.33733	4e-05
---	-3.33839	0.00083
ENPP7	-3.33885	0.01742
SMIM10	-3.34008	6e-05
---	-3.34191	0.01332
IKZF3	-3.35307	0.00262
KLHL12	-3.35761	0.00028
MAP7D2	-3.35918	0.00505
CPM	-3.36933	0.00405
CYP2U1	-3.37681	0.01553
GOPC	-3.38085	0.0011
PSD2	-3.38257	0.01459
AIDA	-3.38335	0.00058
RSU1	-3.39732	0.00081
---	-3.40293	0.00115
CHCHD1	-3.4175	0.03068
ZFAND2B	-3.42004	0.00058
EBF3	-3.42357	0.00029
MRPL41	-3.44441	0.00333
STRBP	-3.44947	9e-05
LRWD1///MIR4467	-3.46206	0.00046
---	-3.46295	0.00376
FZD8	-3.47109	0.00098
SLC46A1	-3.47493	0.01124
RFC3	-3.50922	0.00053
NCS1	-3.51088	0.00042
ZNF585A	-3.51262	8e-05
OTTHUMG00000178149///RP11-473I1.10	-3.51325	0.00183
TRIM8	-3.52036	0.00075
IFT80	-3.53354	4e-05
---	-3.54523	0.00012
MAGI3	-3.55811	0.00023
FAM46C	-3.56497	0.0003
UBFD1	-3.56779	0.00162
---	-3.56836	0.00025
KIF7	-3.58284	0.00098
---	-3.60602	0.01956
NSMAF	-3.60849	0.00328
TMTC1	-3.61031	0.0004
SLC25A25	-3.61793	0.00156
LRRFIP2	-3.61997	0.00048
FBXO44	-3.6256	0.00025
ASPH	-3.64971	2e-05
MREG	-3.65455	0.00035
---	-3.65484	0.0004
ATAD3A	-3.65788	0.00023
FASTKD2	-3.65902	0.00288
STK11	-3.67279	0.00077
C2orf82	-3.67352	0.00097
---	-3.67474	0.01344
RIF1	-3.6812	5e-05
KANK4	-3.68357	4e-05
---	-3.68454	0.00254
MRO	-3.69004	0.00301
AP2A1	-3.69683	0.00046
DEPDC1	-3.69814	0.00105
---	-3.69817	0.00115
B3GALT6	-3.71188	0.00015
CAB39L	-3.71852	0.00076
LOC100505938	-3.72729	0.00309
DIS3L2	-3.73313	0.00089
LYPD6	-3.73687	0.00023
VPS26B	-3.74634	0.00016
FLT1	-3.75629	0.00041
TBRG1	-3.75843	0.00023
FRAS1	-3.76556	1e-05
TNPO1	-3.77242	0.00838
PDE7A	-3.77358	0.0085
TOR1AIP2	-3.78794	0.00177
KMT2E	-3.78946	0.00014
TRIM9	-3.79156	0.00278
AKIRIN2	-3.80886	1e-05
CDS1	-3.81182	0.00022
RPS11///SNORD35B	-3.82217	0.00011
MUC20	-3.82538	0.00025
HAPLN3	-3.85299	7e-05
LTBP4	-3.87406	0.03292
---	-3.87791	0.00029
LPCAT2	-3.88788	0.00057
EPB41L4B	-3.89135	0.00017
ULK3	-3.91087	0.00036
SPATA13	-3.93038	0.00321
ZFYVE19	-3.95222	3e-05
PTEN	-3.95995	3e-05
OTTHUMG00000020824///RP11-334J6.6	-3.96164	0.00074
UFM1	-3.96767	6e-05
---	-3.97986	0.0001
RICTOR	-3.99242	0.02578
---	-4.00505	6e-05
NFXL1	-4.01918	0.00164
PAG1	-4.05592	2e-05
GLDN	-4.06427	3e-05
CYP3A5	-4.11498	0.00168
KBTBD7	-4.11654	0.00071
PDZD8	-4.13055	0.00017
IL17RA	-4.13934	0.00014
CTD-3195I5.5///OTTHUMG00000177671	-4.16447	0.00016
GPX8	-4.18404	0
TEX35	-4.19166	4e-05
---	-4.19502	0.00042
CALN1	-4.19894	0.00014
MAN2C1	-4.21629	0.00398
CCDC88B	-4.2181	0.00028
RAB9B	-4.21936	0.00057
FARP1///FARP1-IT1	-4.22609	4e-05
---	-4.23437	0.00016
---	-4.2435	0.00484
CAPRIN1	-4.25741	0.00033
CNDP1	-4.2802	0.00078
ISYNA1	-4.28323	0.00022
---	-4.29157	0.00078
C10orf128	-4.29219	0.00044
OTTHUMG00000172234///RP11-126F18.3	-4.29361	0.00138
CISD2	-4.3046	5e-05
ST3GAL2	-4.30649	0.00019
EEA1	-4.32467	0.00022
THUMPD3	-4.33971	0.00028
GLIS3	-4.35462	0.00068
CTDNEP1	-4.35767	0.00144
SDF4	-4.37731	0.00271
NUDT6	-4.42382	0.00012
LOC729291	-4.42457	0.00067
ZDHHC2	-4.42519	0.00031
MCM10	-4.43384	0.00074
FBXO38	-4.45362	0.00052
RPL6	-4.46561	0.00135
EMP2	-4.48831	0.00106
NIPAL3	-4.51274	0.01059
GUCY1A3	-4.54716	5e-05
PRUNE	-4.59066	9e-05
CELF1	-4.6009	0.0069
GPR158	-4.60217	0.00013
HS1BP3	-4.60302	0.00018
SMAP2	-4.60312	0.00016
L3MBTL4	-4.71713	0.0003
EMC8	-4.72778	0.00035
CD276	-4.75055	0.00045
MYRIP	-4.76669	0.00523
HLA-DOA	-4.79319	0.00033
---	-4.83991	0.00054
USP54	-4.84412	0.00088
PPP1R9B	-4.84631	0.00021
KRT27	-4.85242	0.00022
KLF2	-4.92394	0.00012
RNF130	-4.95547	0.00014
CACUL1	-4.9601	0.00093
SLC41A1	-4.97056	0.0002
RPS6KA6	-4.9747	0.00256
NXPE3	-4.98443	0.00015
---	-4.99553	0.0001
KCNK7	-5.00527	0.00057
ANAPC10	-5.00649	8e-05
SPIRE1	-5.01674	2e-05
ANKRD13A	-5.04922	0.00505
CHAF1A	-5.08133	0
FAM221A	-5.11095	0.00029
---	-5.11217	0.00015
DDX46	-5.15894	0.00013
OSTM1	-5.17446	0.00028
---	-5.22192	0.00081
LY6K	-5.2305	0.00043
LOC100233156///MAFIP///TEKT4P2	-5.25065	0.00035
LOC729059	-5.25162	0.00261
WSCD2	-5.27336	2e-05
FOXN3	-5.29103	0.00048
RBMS2	-5.35263	0.00017
---	-5.35779	5e-05
KDM2B	-5.36697	0.00496
ZFAS1	-5.41179	8e-05
DPF3	-5.43999	0.0001
SLC25A51	-5.44224	0.00016
---	-5.44617	0.00033
MAPRE3	-5.45487	0.00075
RIPK3	-5.46683	0.00144
PHF13	-5.48663	0.00113
SOX17	-5.49343	5e-05
---	-5.53465	7e-05
TCERG1	-5.54454	1e-05
PSTK	-5.62882	7e-05
NAPB	-5.63012	0.00013
LOC100506548///RPL37	-5.68411	0.00021
CLOCK	-5.6883	0.00016
CTLA4	-5.69465	0.0008
OTTHUMG00000162476///RP11-974F13.6	-5.73055	7e-05
---	-5.82097	3e-05
TRNP1	-5.85401	0.00104
C17orf89	-5.87878	7e-05
ERI1	-5.89677	4e-05
CTB-25B13.12///OTTHUMG00000180060	-5.9883	2e-05
C7orf41	-5.99584	0.00055
MAF1	-6.02147	2e-05
---	-6.06129	0.0006
CTD-3092A11.2///OTTHUMG00000183910	-6.07716	0.01859
2019-09-11	-6.11042	0.00019
RPL34	-6.11905	0.00115
---	-6.29697	0.00195
ANKRD44	-6.29821	0.00048
---	-6.30614	0.00069
OTTHUMG00000037488///RP11-109P14.9	-6.33935	0.0002
KNDC1	-6.36209	0.00025
CAPS2	-6.36335	0.00047
LYNX1	-6.3725	0.00516
ABCG8	-6.41718	2e-05
FYB	-6.42098	2e-05
GTF3C3	-6.47617	0
TTYH3	-6.50834	0.00299
C6orf118	-6.61778	0.0001
PRKAR1A	-6.70429	3e-05
VASN	-6.77664	1e-05
STRN	-6.86904	2e-05
---	-6.89066	5e-05
OTTHUMG00000175502///RP11-363E7.4	-6.91525	0.00079
ZNF678	-6.95886	2e-05
LINS	-6.97288	0.00033
---	-7.00281	0.00015
COL28A1	-7.01604	0.00182
B3GNT2	-7.10355	0.00017
ERCC6L2	-7.11663	0.02488
PLAC4	-7.14223	1e-05
C10orf118	-7.1487	0.00059
PHF20L1	-7.15898	0.00019
FAM19A5	-7.17312	0.00243
---	-7.17904	0.00027
VAT1L	-7.18751	2e-05
C14orf142	-7.26267	0.0003
EML5	-7.26985	0.00014
OTTHUMG00000183862///RP11-805I24.3	-7.28916	4e-05
TMEM131	-7.33159	0.03744
PRKAG2	-7.49419	7e-05
ACTR6	-7.51435	0.00013
LOC101060004	-7.59276	5e-05
---	-7.64474	0.0006
SNX3	-7.66338	5e-05
CDK12	-7.67547	2e-05
MMGT1	-7.87729	5e-05
ZDHHC24	-7.95383	0.00021
PID1	-7.96798	0.00018
TMEM87A	-8.05314	1e-05
LRSAM1	-8.17506	0.00014
---	-8.2376	0.00019
---	-8.3098	0.00038
ELOVL7	-8.35164	6e-05
COBLL1	-8.36368	6e-05
SLC25A3	-8.37602	0.00014
SLC13A5	-8.3769	0.00182
RDH5	-8.44519	5e-05
VMA21	-8.5353	0.01087
---	-8.54212	3e-05
TDO2	-8.59191	9e-05
---	-8.71142	0.00017
ARF1///MIR3620	-8.88181	0.00046
GPATCH2L	-8.91633	0.00063
LOC100506216	-8.93208	7e-05
ST6GALNAC4	-9.00785	2e-05
RHOH	-9.04424	0
---	-9.41124	0.00065
MUM1	-9.47266	0.00027
SOCS3	-9.57776	1e-05
C3P1	-9.62148	7e-05
FAM71F1	-9.66299	0
C2orf70	-9.68311	0.00014
---	-9.93629	0.0002
OTTHUMG00000018307///RP11-436D10.3	-10.0418	3e-05
SFXN4	-10.1658	0.00037
RPL30	-10.2053	9e-05
C16orf91	-10.3034	0.00318
CCNY	-10.4618	0.0005
ERLEC1	-10.6103	1e-05
AGO4	-10.6732	0
TMEM102	-10.706	4e-05
---	-10.945	0.00072
CDCA7	-11.057	0.00014
KIAA1217	-11.101	1e-05
---	-11.6815	8e-05
SFTPA1///SFTPA2	-11.8616	3e-05
SLX4	-13.2948	0.0001
---	-13.581	0.00017
---	-13.9296	0.00048
AL450226.2///OTTHUMG00000132218	-13.9604	2e-05
PM20D2	-13.9866	3e-05
FSD1L	-14.0291	1e-05
---	-15.0023	0.00012
GRAPL	-15.8504	1e-05
LOC100506047	-16.0935	4e-05
TPT1-AS1	-16.7053	1e-05
---	-16.7487	0.00032
---	-16.8607	1e-05
IFT80	-17.5643	2e-05
TMEM99	-18.5092	3e-05
GGN	-19.9293	1e-05
MRVI1	-19.9597	3e-05
ADPRM	-21.7867	0.00015
GATS	-23.2376	0.00853
CBX3	-24.7184	0.00015
DYNC1I2	-28.578	1e-05
BANK1	-29.2742	2e-05
TRIM8	-34.7939	2e-05
RAPH1	-39.4826	0
TRIM11	-43.5029	4e-05
---	-47.4669	0
---	-55.4401	0

## Sheet: diffstruct_2aKegg
KEGG_04151_PI3K-Akt_signaling_pathway_-_Homo_sapiens_(human)	1.14708e-11		KEGG_04151_PI3K-Akt_signaling_pathway_-_Homo_sapiens_(human)	1.14708e-11
KEGG_04015_Rap1_signaling_pathway_-_Homo_sapiens_(human)	2.50521e-08		KEGG_04015_Rap1_signaling_pathway_-_Homo_sapiens_(human)	2.50521e-08
KEGG_04068_FoxO_signaling_pathway_-_Homo_sapiens_(human)	2.75573e-07		KEGG_04068_FoxO_signaling_pathway_-_Homo_sapiens_(human)	2.75573e-07
KEGG_04144_Endocytosis	2.75573e-07		KEGG_04144_Endocytosis	2.75573e-07
KEGG_04152_AMPK_signaling_pathway_-_Homo_sapiens_(human)	2.75573e-07		KEGG_04152_AMPK_signaling_pathway_-_Homo_sapiens_(human)	2.75573e-07
KEGG_04010_MAPK_signaling_pathway	2.75573e-06		KEGG_04010_MAPK_signaling_pathway	2.75573e-06
KEGG_04211_Longevity_regulating_pathway	2.75573e-06		KEGG_04211_Longevity_regulating_pathway	2.75573e-06
KEGG_04611_Platelet_activation	2.75573e-06		KEGG_04611_Platelet_activation	2.75573e-06
KEGG_04920_Adipocytokine_signaling_pathway	2.75573e-06		KEGG_04920_Adipocytokine_signaling_pathway	2.75573e-06
KEGG_04022_cGMP-PKG_signaling_pathway_-_Homo_sapiens_(human)	2.48016e-05		KEGG_04022_cGMP-PKG_signaling_pathway_-_Homo_sapiens_(human)	2.48016e-05
KEGG_04530_Tight_junction	2.48016e-05		KEGG_04530_Tight_junction	2.48016e-05
KEGG_04550_Signaling_pathways_regulating_pluripotency_of_stem_cells	2.48016e-05		KEGG_04550_Signaling_pathways_regulating_pluripotency_of_stem_cells	2.48016e-05
KEGG_00230_Purine_metabolism	0.000198413		KEGG_00230_Purine_metabolism	0.000198413
KEGG_03010_Ribosome	0.000198413		KEGG_03010_Ribosome	0.000198413
KEGG_04060_Cytokine-cytokine_receptor_interaction	0.000198413		KEGG_04060_Cytokine-cytokine_receptor_interaction	0.000198413
KEGG_04072_Phospholipase_D_signaling_pathway_-_Homo_sapiens_(human)	0.000198413		KEGG_04072_Phospholipase_D_signaling_pathway_-_Homo_sapiens_(human)	0.000198413
KEGG_04120_Ubiquitin_mediated_proteolysis	0.000198413		KEGG_04120_Ubiquitin_mediated_proteolysis	0.000198413
KEGG_04141_Protein_processing_in_endoplasmic_reticulum	0.000198413		KEGG_04141_Protein_processing_in_endoplasmic_reticulum	0.000198413
KEGG_04145_Phagosome	0.000198413		KEGG_04145_Phagosome	0.000198413
KEGG_04360_Axon_guidance	0.000198413		KEGG_04360_Axon_guidance	0.000198413
KEGG_04371_Apelin_signaling_pathway_-_Homo_sapiens_(human)	0.000198413		KEGG_04371_Apelin_signaling_pathway_-_Homo_sapiens_(human)	0.000198413
KEGG_04540_Gap_junction	0.000198413		KEGG_04540_Gap_junction	0.000198413
KEGG_04722_Neurotrophin_signaling_pathway	0.000198413		KEGG_04722_Neurotrophin_signaling_pathway	0.000198413
KEGG_04910_Insulin_signaling_pathway	0.000198413		KEGG_04910_Insulin_signaling_pathway	0.000198413
KEGG_04914_Progesterone-mediated_oocyte_maturation	0.000198413		KEGG_04914_Progesterone-mediated_oocyte_maturation	0.000198413
KEGG_04917_Prolactin_signaling_pathway	0.000198413		KEGG_04917_Prolactin_signaling_pathway	0.000198413
KEGG_04918_Thyroid_hormone_synthesis	0.000198413		KEGG_04918_Thyroid_hormone_synthesis	0.000198413
KEGG_04919_Thyroid_hormone_signaling_pathway	0.000198413		KEGG_04919_Thyroid_hormone_signaling_pathway	0.000198413
KEGG_04921_Oxytocin_signaling_pathway	0.000198413		KEGG_04921_Oxytocin_signaling_pathway	0.000198413
KEGG_00564_Glycerophospholipid_metabolism	0.00138889
KEGG_04024_cAMP_signaling_pathway_-_Homo_sapiens_(human)	0.00138889
KEGG_04070_Phosphatidylinositol_signaling_system	0.00138889
KEGG_04071_Sphingolipid_signaling_pathway_-_Homo_sapiens_(human)	0.00138889
KEGG_04261_Adrenergic_signaling_in_cardiomyocytes	0.00138889
KEGG_04270_Vascular_smooth_muscle_contraction	0.00138889
KEGG_04310_Wnt_signaling_pathway	0.00138889
KEGG_04660_T_cell_receptor_signaling_pathway	0.00138889
KEGG_04662_B_cell_receptor_signaling_pathway	0.00138889
KEGG_04713_Circadian_entrainment	0.00138889
KEGG_04723_Retrograde_endocannabinoid_signaling	0.00138889
KEGG_04730_Long-term_depression	0.00138889
KEGG_04915_Estrogen_signaling_pathway	0.00138889
KEGG_04916_Melanogenesis	0.00138889
KEGG_00190_Oxidative_phosphorylation	0.00833333
KEGG_00562_Inositol_phosphate_metabolism	0.00833333
KEGG_03040_Spliceosome	0.00833333
KEGG_04014_Ras_signaling_pathway_-_Homo_sapiens_(human)	0.00833333
KEGG_04020_Calcium_signaling_pathway	0.00833333
KEGG_04064_NF-kappa_B_signaling_pathway_-_Homo_sapiens_(human)	0.00833333
KEGG_04380_Osteoclast_differentiation	0.00833333
KEGG_04510_Focal_adhesion	0.00833333
KEGG_04650_Natural_killer_cell_mediated_cytotoxicity	0.00833333
KEGG_04668_TNF_signaling_pathway_-_Homo_sapiens_(human)	0.00833333
KEGG_04912_GnRH_signaling_pathway	0.00833333
KEGG_00520_Amino_sugar_and_nucleotide_sugar_metabolism	0.0416667
KEGG_03320_PPAR_signaling_pathway	0.0416667
KEGG_04012_ErbB_signaling_pathway	0.0416667
KEGG_04114_Oocyte_meiosis	0.0416667
KEGG_04150_mTOR_signaling_pathway	0.0416667
KEGG_04392_Hippo_Signaling_Pathway	0.0416667
KEGG_04514_Cell_adhesion_molecules_(CAMs)	0.0416667
KEGG_04664_Fc_epsilon_RI_signaling_pathway	0.0416667
KEGG_04720_Long-term_potentiation	0.0416667

## Sheet: diffstruct_2b
Genes	FoldChanges	p-values		MRVI1	25.9382		Upregulated	Downregulated		KEGG_04144_Endocytosis	0.00138889	KEGG_04151_PI3K-Akt_signaling_pathway_-_Homo_sapiens_(human)	0.000198413
---	63.3265	0		LOC100506216	16.007		---	SSU72		KEGG_04060_Cytokine-cytokine_receptor_interaction	0.00833333	KEGG_04530_Tight_junction	0.000198413
---	47.2819	0		IFT80	15.0443		---	ABI2		KEGG_04014_Ras_signaling_pathway_-_Homo_sapiens_(human)	0.0416667	KEGG_04010_MAPK_signaling_pathway	0.00833333
MRVI1	25.9382	0.00019		LOC100505664	14.9723		MRVI1	PCED1A				KEGG_04014_Ras_signaling_pathway_-_Homo_sapiens_(human)	0.00833333
---	23.5195	0.00018		PRKAG2	13.5418		---	---				KEGG_04068_FoxO_signaling_pathway_-_Homo_sapiens_(human)	0.00833333
LOC100506216	16.007	9e-05		CDCA7	13.216		LOC100506216	PARP6				KEGG_04072_Phospholipase_D_signaling_pathway_-_Homo_sapiens_(human)	0.00833333
IFT80	15.0443	0.00011		PM20D2	12.5672		IFT80	ROBO2				KEGG_04145_Phagosome	0.00833333
LOC100505664	14.9723	8e-05		OBSL1	11.1755		LOC100505664	PHF19				KEGG_04211_Longevity_regulating_pathway	0.00833333
PRKAG2	13.5418	2e-05		CBX3	10.9826		PRKAG2	C19orf12				KEGG_00562_Inositol_phosphate_metabolism	0.0416667
CDCA7	13.216	2e-05		TRIM8	10.7401		CDCA7	ARRDC1				KEGG_00970_Aminoacyl-tRNA_biosynthesis	0.0416667
PM20D2	12.5672	2e-05		TMEM99	10.3039		PM20D2	PPARA				KEGG_04015_Rap1_signaling_pathway_-_Homo_sapiens_(human)	0.0416667
OBSL1	11.1755	0.00255		MIF4GD	9.79981		OBSL1	---				KEGG_04120_Ubiquitin_mediated_proteolysis	0.0416667
CBX3	10.9826	0.00228		VASN	9.45128		CBX3	SPNS2				KEGG_04141_Protein_processing_in_endoplasmic_reticulum	0.0416667
TRIM8	10.7401	0.00467		PPP2R5E	8.82703		TRIM8	LOC151174				KEGG_04152_AMPK_signaling_pathway_-_Homo_sapiens_(human)	0.0416667
TMEM99	10.3039	0.00305		FLJ42627	8.63225		TMEM99	PTPN2				KEGG_04514_Cell_adhesion_molecules_(CAMs)	0.0416667
---	10.0594	0.00012		BANK1	-13.5189		---	ZNFX1
---	10.029	0.00662		ADPRM	-14.2134		---	CALD1
MIF4GD	9.79981	1e-05		CCNY	-14.6619		MIF4GD	NTMT1
VASN	9.45128	7e-05		GRAPL	-14.7911		VASN	PHF23
---	9.19241	0.00053		TRIM11	-18.0592		---	IFT43
---	9.05095	6e-05		C3P1	-19.988		---	RHBDD1
PPP2R5E	8.82703	0.00075		ZNF567	-20.8904		PPP2R5E	SYNJ1
FLJ42627	8.63225	0.00462		LCOR	-21.0233		FLJ42627	JMJD8
ST6GALNAC4	8.61385	0.00083		LOC100131067	-22.9862		ST6GALNAC4	LOC285548
KIAA1217	8.3803	0.00112		GATS	-23.7093		KIAA1217	LINC00294
TMEM245	8.33794	0.00011		C16orf91	-24.9911		TMEM245	---
TMEM87A	7.90511	0		GGN	-28.6135		TMEM87A	NEK6
---	7.22807	0.00195		TPT1-AS1	-29.9029		---	---
PHF20L1	7.02738	0.0001		DYNC1I2	-32.8848		PHF20L1	PNKD
LRSAM1	6.89699	0.0022		RAPH1	-35.9682		LRSAM1	ZCCHC9
---	6.69613	0.00011					---	AP2A1
LOC100996467	6.6042	0.01785					LOC100996467	---
CDK12	6.55112	0.00128					CDK12	MYO5B
---	6.42381	2e-05					---	RPAIN
ANKS3	6.3511	0.00454					ANKS3	CAMK1D///LOC283070
MKLN1	6.26169	0.00694					MKLN1	IKZF5
RCCD1	6.17694	0.00062					RCCD1	---
GHDC	6.17234	0.01575					GHDC	EIF3F
MAF1	6.14626	9e-05					MAF1	UBE2H
SYT13	6.03506	0.00018					SYT13	MTO1
---	6.02811	0.00031					---	SBK1
EEA1	5.81827	0.00041					EEA1	CHCHD1
KDM2B	5.80065	0.03884					KDM2B	ZBED6CL
C10orf118	5.73731	0.00372					C10orf118	CGN
OTTHUMG00000176368///OTTHUMG00000176441///RP11-812E19.3///RP11-989E6.3	5.6568	0.00126					OTTHUMG00000176368///OTTHUMG00000176441///RP11-812E19.3///RP11-989E6.3	DCAF5
ERCC6L2	5.51682	0.03625					ERCC6L2	ZMYM6
LOC729059	5.5048	0.02587					LOC729059	SPRYD4
WDR90	5.42723	0.04242					WDR90	NKAPL
ASPA	5.35014	0.0004					ASPA	CSNK1E///LOC100996460
LOC100996388	5.33697	7e-05					LOC100996388	NAPA-AS1
GPX8	5.31374	1e-05					GPX8	DUSP16
EMP2	5.31198	7e-05					EMP2	SLC27A1
---	5.18633	0.01684					---	LOC100506710
---	5.18415	0.00308					---	MAP7D2
CCDC84	5.10578	0.0001					CCDC84	SAR1B
MMGT1	5.00911	0.00127					MMGT1	LOC101060511///PRKAB2
STRN	5.0072	0.00067					STRN	SGOL1
---	4.99542	0.00139					---	RAB20
MSL1	4.82759	0.03446					MSL1	IKZF3
LOC100126784	4.76756	0.0038					LOC100126784	LSAMP
---	4.73295	0.00356					---	SAMD1
TTYH3	4.7285	0.00375					TTYH3	---
TCERG1	4.48398	0.0035					TCERG1	C17orf96
GPATCH2L	4.39928	0.02918					GPATCH2L	REPIN1
TPGS2	4.32723	0.00503					TPGS2	S100A16
VPS26B	4.23923	2e-05					VPS26B	CYB5RL
MRO	4.23912	0.00012					MRO	NDFIP1
LYNX1	4.22807	0.00148					LYNX1	---
FLT1	4.21305	6e-05					FLT1	WAC
GPBP1	4.15884	7e-05					GPBP1	ATP6V1C1
PSPC1	4.14148	0.00021					PSPC1	DMRT2
C17orf89	4.13681	0.00017					C17orf89	CNIH4
TPT1-AS1	4.12865	0.00281					TPT1-AS1	C9orf41
THUMPD3	4.09476	0.00498					THUMPD3	TOR1AIP2
RALGAPB	4.06022	0.00057					RALGAPB	ATP6V0B
LYPD6	4.0431	0.00027					LYPD6	---
ENPP7	4.03939	0.00015					ENPP7	BCL2L13
BBS2	3.92808	0.00271					BBS2	---
LOC286071	3.89531	0.00433					LOC286071	---
TFDP1	3.88282	0.00062					TFDP1	CGN
ARL6	3.87263	0.00046					ARL6	2019-03-11
KIAA0319L	3.86426	0.00073					KIAA0319L	SLC12A2
ARRDC2	3.76666	0.03014					ARRDC2	RALA
GLIS3	3.74689	0.00106					GLIS3	CAB39L
PSD2	3.74433	0.00151					PSD2	ITGBL1
ASCL2	3.72663	0.01465					ASCL2	TET2
LOC100507073	3.71017	0.00319					LOC100507073	ZNF532
GUCY1A3	3.67652	3e-05					GUCY1A3	BARD1
LOC100527964	3.65324	0.00373					LOC100527964	---
SCARB2	3.61068	0.00065					SCARB2	SLC45A4
CPXM1	3.60681	0.00027					CPXM1	TENM3
FAR1	3.58824	0.00087					FAR1	NFASC
C22orf34	3.57627	0.00072					C22orf34	ARHGAP26
LOC100506365	3.54377	0.00979					LOC100506365	FAM78A
KIF1A	3.52383	2e-05					KIF1A	---
---	3.52109	0.0008					---	NRBF2
---	3.453	0.01025					---	POGK
NHLRC3	3.4503	5e-05					NHLRC3	CSRP2BP
ZCCHC7	3.42525	3e-05					ZCCHC7	USP42
---	3.4064	0.00075					---	---
SMIM10	3.37922	6e-05					SMIM10	MRPS22
---	3.35847	0.00663					---	SYNGAP1
SCYL2	3.3389	0.00043					SCYL2	FAM177A1
RABEP1	3.3348	0.00184					RABEP1	ZDHHC4
HGSNAT	3.30801	0.00719					HGSNAT	---
WLS	3.30095	0.00057					WLS	---
PLEKHA6	3.23985	0.00044					PLEKHA6	C1QC
B3GNT2	3.22447	0.00388					B3GNT2	TSPAN18
NPL	3.20543	0.00193					NPL	C1QTNF4
GDF15	3.20239	0.00542					GDF15	NANOS1
---	3.1971	0.00529					---	MICAL2
PRSS23	3.18937	0.01948					PRSS23	MCL1
RAB18	3.17742	0.02251					RAB18	ERO1L
ZFAND2B	3.1719	0.00645					ZFAND2B	PCDH18
LOC100507395	3.16811	0.00591					LOC100507395	CCNY
ZFYVE1	3.1506	0.00255					ZFYVE1	MAP3K13
CXCL14	3.14356	0.00138					CXCL14	SRGAP2C
ZBTB38	3.12926	0.00025					ZBTB38	ZNF830
KMT2E	3.12727	0.00031					KMT2E	ST3GAL1
ELFN1	3.11284	0.0001					ELFN1	ANKRD50
ZNF585A	3.11196	0.00069					ZNF585A	SMIM12
PITPNM3	3.10786	0.00026					PITPNM3	KANSL1L
DSTYK	3.10233	0.03778					DSTYK	PHC3
B3GALNT2	3.10016	0.0011					B3GALNT2	MUM1
KIAA1430	3.09206	0.00279					KIAA1430	---
PPTC7	3.08946	0.00525					PPTC7	PDCD6IP
DAPK3	3.06026	0.0013					DAPK3	CRIPT
UBALD2	3.05199	6e-05					UBALD2	LRRC58
ERBB3	3.04534	0.02605					ERBB3	LOC100287813
RFC3	3.03391	0.00744					RFC3	MASP1
CCDC157	3.02794	0.04186					CCDC157	LOC100128175
CHMP4B	3.02618	0.00137					CHMP4B	LINC00883
HELZ	2.99203	0.0016					HELZ	SGOL2
C4orf21	2.99166	0.0061					C4orf21	ZBED3
UBR1	2.98392	5e-05					UBR1	TMEM167B
LOC100505938	2.982	0.03137					LOC100505938	---
---	2.96663	0.01827					---	GAS2L3
DIS3L2	2.95785	0.00029					DIS3L2	MRPL1
GLDN	2.95729	0.01174					GLDN	SLMO2
---	2.95358	0.00269					---	MPEG1
SYNRG	2.9514	0.01898					SYNRG	---
USP49	2.94741	0.00283					USP49	XPR1
TNPO2	2.94034	0.02565					TNPO2	LAMP2
SMNDC1	2.93631	6e-05					SMNDC1	---
EXOSC3	2.9292	0.00088					EXOSC3	AFF4
RGS22	2.9286	0.04057					RGS22	---
---	2.9034	0.00258					---	DHRS4-AS1
SRA1	2.90266	8e-05					SRA1	CNIH4
FOXP1	2.90098	0.02454					FOXP1	PPP1R37
OSBPL8	2.88714	0.00176					OSBPL8	MEG3
CDS1	2.8823	0.00382					CDS1	DNAJC4
C17orf76-AS1///SNORD49A///SNORD49B///SNORD65	2.87937	0.00162					C17orf76-AS1///SNORD49A///SNORD49B///SNORD65	TMEM44-AS1
USP37	2.87671	0.00242					USP37	LDHD
ASPH	2.86705	0.00208					ASPH	CHD2///LOC100507217
KIAA1468	2.85412	0.01805					KIAA1468	MIR142
PIH1D2	2.85207	0.00703					PIH1D2	CPM
CACUL1	2.84489	0.00514					CACUL1	KIAA1715
DNAJC27	2.82889	0.00945					DNAJC27	GPCPD1
---	2.82102	0.04258					---	DNAJC1
AP2A1	2.81222	0.01683					AP2A1	TOMM5
CTB-31O20.9///OTTHUMG00000179996	2.79939	0.00051					CTB-31O20.9///OTTHUMG00000179996	ARSD
WSCD2	2.7987	0.00496					WSCD2	ADCY1
---	2.79741	0.00225					---	FAM109B
SNX29	2.7743	0.01646					SNX29	DHX30
AC009133.14///OTTHUMG00000177641	2.77414	0.0012					AC009133.14///OTTHUMG00000177641	FGFRL1
NEK6	2.76589	0.02683					NEK6	TMEM129
ENKD1	2.7571	9e-05					ENKD1	SGK494
USP54	2.74457	0.00183					USP54	RBM6
SLC39A10	2.73773	0.00408					SLC39A10	B3GNT1
CD163L1	2.72707	0.00139					CD163L1	CBLN3
SNX3	2.72272	7e-05					SNX3	KIAA1143
DDX26B	2.71669	0.01769					DDX26B	RABL3
DENND1B	2.71624	0.00189					DENND1B	C12orf54
SLC35C1	2.70319	0.00592					SLC35C1	PTPRS
SMAP2	2.70024	0.01266					SMAP2	PPP6C
ANKS6	2.6982	0.00068					ANKS6	INADL
TMCC1	2.6794	0.02644					TMCC1	---
SFT2D1	2.67062	0.00568					SFT2D1	STK11
RIF1	2.66714	0.00015					RIF1	SLC25A29
UNC93B1	2.66442	0.02387					UNC93B1	SLC25A25
DPP8	2.6634	0.01648					DPP8	NFXL1
OTTHUMG00000176135///OTTHUMG00000179776///RP11-390B4.5	2.64532	0.0037					OTTHUMG00000176135///OTTHUMG00000179776///RP11-390B4.5	ARHGEF19
---	2.62978	0.02151					---	APH1B
---	2.62742	0.00159					---	OTTHUMG00000159786///RP11-85F14.5
IGSF10	2.62207	0.03819					IGSF10	RASAL2
CTSC	2.61863	0.02138					CTSC	PEBP4
TRIM9	2.61556	0.03292					TRIM9	KANK4
NDUFB1	2.60154	0					NDUFB1	PECR
RDH5	2.58452	0.0047					RDH5	EARS2
NFYA	2.57704	0.00164					NFYA	---
TOR4A	2.54846	0.01009					TOR4A	OSTM1
RPL30	2.54242	0.0092					RPL30	KMT2D
---	2.53947	0.00516					---	BCAN
NFKBIB	2.5382	0.00015					NFKBIB	MRPS26
FNIP2	2.53413	0.02082					FNIP2	---
LOC100129722	2.52646	0.00581					LOC100129722	SNHG12///SNORA16A///SNORA44///SNORA61
PDPN	2.51792	0.00048					PDPN	DCAF5
TBC1D2B	2.51396	0.02461					TBC1D2B	ATAD3A
---	2.50934	1e-05					---	STYX
LOC100506548///RPL37	2.50773	0.00062					LOC100506548///RPL37	ZC3H8
KLF2	2.49893	0.00041					KLF2	C22orf29
FAM19A5	2.49825	0.0005					FAM19A5	TAF3
---	2.49487	0.02087					---	ST6GALNAC6
ARRB1	2.49235	0.00044					ARRB1	FAM98B
LOC100506100	2.49064	0.00016					LOC100506100	SOX1
---	2.4892	0.00072					---	FRA10AC1
FAM46C	2.48361	5e-05					FAM46C	XIRP1
PPAPDC1B	2.47626	0.01364					PPAPDC1B	REV3L
ANKRD16	2.45751	0.00052					ANKRD16	C21orf91
LOC100996595	2.45257	0.00972					LOC100996595	MAPT
MFSD8	2.45136	0.00578					MFSD8	SUDS3
NSMAF	2.44929	0.01803					NSMAF	DHX37
---	2.4467	0.00522					---	NCS1
RICTOR	2.43626	0.04995					RICTOR	CTD-2619J13.17///OTTHUMG00000183536
WWOX	2.43264	0.00584					WWOX	THAP2
OTTHUMG00000175943///RP3-406A7.7	2.43131	0.00426					OTTHUMG00000175943///RP3-406A7.7	ZIK1
CTD-3092A11.2///OTTHUMG00000183910	2.42727	0.04431					CTD-3092A11.2///OTTHUMG00000183910	IFFO2
---	2.426	0.02146					---	DPH3
---	2.42449	0.00075					---	---
SLC26A11	2.42005	0.00603					SLC26A11	KLHL5
RPL7A///SNORD24///SNORD36A///SNORD36B	2.41998	0.02892					RPL7A///SNORD24///SNORD36A///SNORD36B	C17orf89
ADCYAP1R1	2.41732	0.00939					ADCYAP1R1	---
MYEOV	2.41403	0.00479					MYEOV	LUZP1
SNX13	2.41357	0.01659					SNX13	NRG4
IL20RA	2.40986	0.00206					IL20RA	DAPL1
SH3RF2	2.40933	0.01662					SH3RF2	---
RABL6	2.39959	5e-05					RABL6	GJA5///LOC101060613
PAPPA	2.39006	0.00233					PAPPA	SNX8
TSPAN33	2.38795	0.0091					TSPAN33	LOC100130093///SNAP47
STAMBP	2.38696	0.00611					STAMBP	TEX35
AKAP8L	2.38581	0.0039					AKAP8L	NUDT16
ARF6	2.38005	0.00148					ARF6	---
LDOC1L	2.37256	0.00745					LDOC1L	CADPS
AC003075.4///OTTHUMG00000152468	2.37097	0.00073					AC003075.4///OTTHUMG00000152468	GLIPR2
RALGAPA1	2.37049	0.00389					RALGAPA1	TMEM70
CADM3///DARC	2.36884	0.00198					CADM3///DARC	PYROXD2
C3orf67	2.36722	0.0033					C3orf67	AHSA2
TMEM68	2.36401	0.0037					TMEM68	---
TTL	2.35805	0.00044					TTL	NFAT5
ARPC5L	2.3541	3e-05					ARPC5L	DDI2///RSC1A1
FAM105B	2.34788	0.0054					FAM105B	MAP1B
LOC100233156///MAFIP///TEKT4P2	2.34698	0.00637					LOC100233156///MAFIP///TEKT4P2	DIS3L2
NRM	2.34668	0.00531					NRM	ARHGAP21
CTB-25B13.12///OTTHUMG00000180060	2.34524	0.00479					CTB-25B13.12///OTTHUMG00000180060	SYK
SLC25A3	2.34523	0.01351					SLC25A3	METTL25
OTTHUMG00000177963///RP13-638C3.4	2.34421	0.00174					OTTHUMG00000177963///RP13-638C3.4	PDZD8
C11orf57	2.34353	0.01895					C11orf57	---
GTF3C3	2.34027	0.00274					GTF3C3	NEK6
C20orf194	2.33755	0.00018					C20orf194	SCUBE3
---	2.33547	0.00754					---	MUC20
SLX4IP	2.3279	0.00233					SLX4IP	ORAOV1
CRLS1	2.3259	0.00338					CRLS1	GNPNAT1
USP34	2.3245	0.00084					USP34	---
FOPNL	2.32413	0.00648					FOPNL	---
TSEN15	2.31968	0.0091					TSEN15	ZDHHC5
PNMA3	2.31712	9e-05					PNMA3	UNKL
TMTC1	2.3139	0.02161					TMTC1	SLC30A4
LINC00921///ZNF263	2.31332	0.00941					LINC00921///ZNF263	VPS37A
MECOM	2.31032	0.00242					MECOM	---
GAREM	2.30866	0.00304					GAREM	RGPD1///RGPD2
TINCR	2.30182	0.00284					TINCR	MTX3
USP31	2.30146	0.00165					USP31	FARP1///FARP1-IT1
YY1	2.3008	0.00174					YY1	SLC22A16
PHF13	2.29946	0.0302					PHF13	FAM101B
ETV5	2.29823	0.00608					ETV5	SDF4
KIAA1211	2.29778	0.01916					KIAA1211	MEGF6
CCDC82	2.29773	0.00126					CCDC82	TMEM165
SYVN1	2.29481	0.00411					SYVN1	NEIL2
VAPB	2.29031	0.00075					VAPB	---
CTSC	2.28913	0.00922					CTSC	GAB1
FOXN3	2.28612	0.00122					FOXN3	LARS
OTTHUMG00000013266///OTTHUMG00000013314///RP11-12A20.2///RP11-34H11.3	2.28566	0.00676					OTTHUMG00000013266///OTTHUMG00000013314///RP11-12A20.2///RP11-34H11.3	OTTHUMG00000177839///RP11-257O5.2
WDR52	2.28478	0.00139					WDR52	NDUFB10
C1orf233	2.27069	0.00063					C1orf233	OTTHUMG00000176328///RP11-378A13.1
---	2.26704	0.04736					---	RAB11FIP4
ARHGEF5	2.26664	0.01125					ARHGEF5	SULF2
STAMBPL1	2.2634	0.00541					STAMBPL1	ZBTB26
C2orf82	2.25884	0.00542					C2orf82	ARFGEF2
MED17	2.25698	5e-05					MED17	LOC100506119
SMIM7	2.25632	0.01822					SMIM7	BCAT1
CYP4V2	2.25433	0.01256					CYP4V2	SLC44A2
EBP	2.25291	0.00466					EBP	SMAD5
---	2.2471	0.01312					---	FNDC5
NUDT6	2.24033	0.00318					NUDT6	PTEN
LOC283658///PYGO1	2.23748	0.02048					LOC283658///PYGO1	KLHL5
---	2.23682	0.00654					---	DENND5B
TMC5	2.2327	0.01025					TMC5	SNX14
PAPPA	2.23202	0.00031					PAPPA	MAGI3
NADK2	2.23142	0.0329					NADK2	NSMCE1
SNHG5///SNORD50A///SNORD50B	2.23078	0.01238					SNHG5///SNORD50A///SNORD50B	USP38
LOC374443	2.22383	0.00031					LOC374443	APOPT1
LOC200772	2.21674	6e-05					LOC200772	CCDC6
AKIP1	2.21584	0.03482					AKIP1	FLJ31306
RAB30	2.21291	0.03462					RAB30	C12orf73
PRDM16	2.21131	0.00953					PRDM16	BTBD19
SRPRB	2.21016	0.02196					SRPRB	ERO1LB
H19///MIR675	2.21004	0.00183					H19///MIR675	CCDC34
MAPK8	2.1855	0.00661					MAPK8	ZFP14
CNPPD1	2.18513	0.01841					CNPPD1	ONECUT2
TMEM108	2.18158	0.00553					TMEM108	---
MUC20	2.17914	0.01145					MUC20	LOC100507018
FNTA	2.17763	0.00459					FNTA	LOC401397
SPRED3	2.17281	0.01046					SPRED3	---
AFTPH	2.17011	0.00465					AFTPH	CDK3///TEN1-CDK3
ZNF511	2.16868	0.02855					ZNF511	CWC15
HSPB6	2.16503	0.02249					HSPB6	PPM1N
LMBRD2	2.16402	0.0191					LMBRD2	SMIM1
---	2.16279	0.01913					---	RIMKLB
GUCA1A	2.15615	0.00093					GUCA1A	RPF2
ZADH2	2.15613	0.01161					ZADH2	UBE2Q1
KLHL17	2.15217	0.04459					KLHL17	ITPKB
ZNF362	2.14888	0.00069					ZNF362	JMJD4
LOXL3	2.14666	0.04126					LOXL3	SAMD5
FLJ37453	2.14165	0.04454					FLJ37453	---
ELK4	2.13969	0.00021					ELK4	NTPCR
FNBP4	2.13644	0.00228					FNBP4	CCDC180///LOC100499484-C9ORF174
IRX2	2.13457	0.00032					IRX2	CHD7
HDAC4	2.13066	0.03174					HDAC4	LONRF1
ATP1B4	2.12909	0.02408					ATP1B4	---
---	2.12424	0.00034					---	---
---	2.12219	0.00718					---	---
SERF1A///SERF1B	2.11908	0.00511					SERF1A///SERF1B	ZNF316
---	2.11431	0.03924					---	ATAD2
FAM115A	2.11158	0.00644					FAM115A	MORN2
---	2.10666	0.00316					---	LINGO1
ZC3H18	2.10063	0.00247					ZC3H18	GPAT2
RASA3	2.09748	0.00312					RASA3	ZNHIT2
ZNF818P	2.09746	0.02572					ZNF818P	EPM2AIP1
SLFN5	2.09495	0.00502					SLFN5	LRTOMT
---	2.09364	0.00172					---	FSD1L
SLC9A7	2.0917	0.00248					SLC9A7	DRAM2
CABLES1	2.09095	0.01093					CABLES1	NSMCE4A
TMEM41A	2.08735	0.01682					TMEM41A	SP2
---	2.08614	0.00179					---	CPEB4
---	2.08084	0.0001					---	---
GRAMD1A	2.07926	0.00659					GRAMD1A	FOXO3
DAGLB	2.07841	0.01756					DAGLB	FBRSL1
BCL9L	2.076	0.04012					BCL9L	---
ACRBP	2.07371	0.0284					ACRBP	LOC100507560
AZI2	2.07244	0.00277					AZI2	---
---	2.07119	0.00065					---	MCTP2
NUDT16	2.066	0.0014					NUDT16	OTTHUMG00000178149///RP11-473I1.10
---	2.05774	0.00168					---	---
---	2.0529	0.02316					---	MYADML2
IWS1	2.05265	0.00011					IWS1	NUFIP2
PCM1	2.04545	0.03466					PCM1	CTSC
CHM	2.04463	0.02079					CHM	NARS
ZNF227	2.04195	0.00886					ZNF227	ANAPC10
YOD1	2.03445	0.00025					YOD1	FAM46B
---	2.03071	0.00462					---	C10orf35
POLDIP2	2.02821	0.00534					POLDIP2	MZT1
LOC729020///RPE	2.02757	0.04884					LOC729020///RPE	C7orf55///C7orf55-LUC7L2
PAQR8	2.02538	0.01483					PAQR8	C21orf62
SMIM4	2.02429	0.01741					SMIM4	HID1
RHBDD1	2.02382	0.00016					RHBDD1	---
IP6K2	2.02323	0.0005					IP6K2	ASPH
NCAM1	2.01747	0.04348					NCAM1	ELMOD3
THRAP3	2.01694	0.00335					THRAP3	WDR5
C10orf128	2.01298	0.004					C10orf128	ACTR6
GIMAP2	2.01267	0.02157					GIMAP2	---
MASTL	2.01032	0.0037					MASTL	RPL34
---	2.00908	0.00049					---	---
---	2.00864	0.00138					---	EMCN
KRTCAP2	2.00795	0.00606					KRTCAP2	PPM1L
DLC1	2.00793	0.01547					DLC1	SPATA9
TTC28	2.00765	0.03818					TTC28	NAPEPLD
PGM2L1	2.00649	0.0066					PGM2L1	H6PD
TNFRSF10D	2.00612	0.02235					TNFRSF10D	TANC1
MMRN2	2.00445	0.00442					MMRN2	LACTB2
FAM104B///LOC101060846	2.00358	0.01445					FAM104B///LOC101060846	---
TNFSF15	2.00203	0.02229					TNFSF15	SRSF8
SSU72	-2.00097	0.00025						UFM1
ABI2	-2.00193	0.00019						---
PCED1A	-2.00201	0.00742						CUX1
---	-2.00205	0.04075						HS1BP3
PARP6	-2.00479	0.00135						GOPC
ROBO2	-2.00688	0.00215						DNAJC1
PHF19	-2.00894	0.00062						RNF34
C19orf12	-2.00944	0.00869						ZAK
ARRDC1	-2.01085	0.00013						FMNL3
PPARA	-2.01092	0.01283						ZDHHC3
---	-2.01123	0.00804						GLI4///ZFP41
SPNS2	-2.01123	0.00985						AP5B1
LOC151174	-2.01295	0.03709						2019-09-11
PTPN2	-2.01545	0.04659						STX17
ZNFX1	-2.01629	0.00021						STRBP
CALD1	-2.0165	0.00156						---
NTMT1	-2.02181	0.0002						---
PHF23	-2.02371	0.00026						KBTBD7
IFT43	-2.02659	0.02244						SLC40A1
RHBDD1	-2.03244	0.00894						FOXO3
SYNJ1	-2.03261	0.00022						HAPLN3
JMJD8	-2.03304	0.00044						FBXO32
LOC285548	-2.03445	0.00014						ZNF213
LINC00294	-2.03575	0.00314						AIDA
---	-2.03674	0.01852						PCF11
NEK6	-2.03936	0.00343						WDR91
---	-2.04134	0.0359						TRABD2A
PNKD	-2.04337	0.00035						SOX17
ZCCHC9	-2.04392	0.00429						---
AP2A1	-2.0482	0.00844						HAUS6
---	-2.04851	1e-05						EPB41L4B
MYO5B	-2.05071	0.00464						TMTC1
RPAIN	-2.05116	0.00228						SLC25A51
CAMK1D///LOC283070	-2.05215	0.00022						FAM195A
IKZF5	-2.05262	0.01246						SLC44A3
---	-2.05351	0.00117						OTTHUMG00000157427///RP11-357G3.1
EIF3F	-2.05423	0.01717						GIGYF1
UBE2H	-2.05496	0.00878						THUMPD3
MTO1	-2.05652	0.00055						GALNT2
SBK1	-2.05688	0.01927						DDX46
CHCHD1	-2.06072	0.03061						HEY2
ZBED6CL	-2.06123	0.00984						FNDC3B
CGN	-2.06264	0.00082						---
DCAF5	-2.06269	0.0005						MED30
ZMYM6	-2.06341	0.00382						MIDN
SPRYD4	-2.06348	0.00361						MYPN
NKAPL	-2.0651	0.00447						ISYNA1
CSNK1E///LOC100996460	-2.06647	0.00068						C9orf37
NAPA-AS1	-2.06794	0.00134						FAM104A
DUSP16	-2.07056	0.0007						EXOSC6
SLC27A1	-2.07343	0.00834						TRPC5OS
LOC100506710	-2.0738	0.00836						PINX1
MAP7D2	-2.07861	0.00494						YDJC
SAR1B	-2.07934	0.00055						FBXO45
LOC101060511///PRKAB2	-2.08078	0.00499						CELF1
SGOL1	-2.08242	0.01279						ITFG2///LOC100507424
RAB20	-2.08339	0.00703						FRZB
IKZF3	-2.08483	0.00058						---
LSAMP	-2.08813	0.00096						COL4A4
SAMD1	-2.08844	0.01295						FOXN3
---	-2.09016	0.01225						OTTHUMG00000183862///RP11-805I24.3
C17orf96	-2.091	0.00017						GSR
REPIN1	-2.09302	0.0014						IRF2BP2
S100A16	-2.09326	0.00159						AC112198.1///OTTHUMG00000154831
CYB5RL	-2.09365	0.00139						FAM192A
NDFIP1	-2.09768	0.00035						AP3M1
---	-2.09785	0.01423						---
WAC	-2.0995	0.04706						UBFD1
ATP6V1C1	-2.10128	0.02041						LOC100422737
DMRT2	-2.10542	2e-05						FRAS1
CNIH4	-2.10924	0.0019						FZD8
C9orf41	-2.11091	0.00023						---
TOR1AIP2	-2.11119	0.00037						ZNF518B
ATP6V0B	-2.11262	0.00135						VSTM2L
---	-2.11274	0.00135						---
BCL2L13	-2.11423	0.00064						AIF1L
---	-2.11472	0.00024						TMCO4
---	-2.1153	0.02183						---
CGN	-2.11733	0.002						CLEC18A
2019-03-11	-2.11842	0.01338						ATAD1
SLC12A2	-2.12085	0.0211						C12orf45
RALA	-2.12368	0.00703						LOC100506548///RPL37
CAB39L	-2.12971	0.00058						AKIRIN2
ITGBL1	-2.13094	0.02778						NAV1
TET2	-2.13495	0.00314						L3MBTL4
ZNF532	-2.13507	0.0005						NDFIP2
BARD1	-2.13537	0.00803						---
---	-2.13826	0.00073						TBRG1
SLC45A4	-2.13834	0.00011						---
TENM3	-2.13941	0.03651						---
NFASC	-2.13966	0.02064						PLEKHH3
ARHGAP26	-2.14206	0.00299						SLC13A5
FAM78A	-2.14626	0.00277						---
---	-2.14866	0.00349						---
NRBF2	-2.15155	5e-05						NEO1
POGK	-2.15179	0.00131						LIMS3///LIMS3L
CSRP2BP	-2.15193	0.0003						---
USP42	-2.15305	0.00131						EMC8
---	-2.15399	0.00104						CYP3A5
MRPS22	-2.15442	0.02773						RSU1
SYNGAP1	-2.15534	0.01902						PPP1R9B
FAM177A1	-2.15535	6e-05						---
ZDHHC4	-2.15656	0.00145						OTTHUMG00000175502///RP11-363E7.4
---	-2.15723	0.01351						CAB39L
---	-2.15903	0.001						RIPK3
C1QC	-2.15924	0.00086						MCM10
TSPAN18	-2.16269	0.00091						SPCS3
C1QTNF4	-2.16372	0.00236						CTD-3195I5.5///OTTHUMG00000177671
NANOS1	-2.16453	0.01232						MRPL41
MICAL2	-2.16466	0.00028						FGD5-AS1
MCL1	-2.16819	0.00305						GPR55
ERO1L	-2.16923	0.00326						LINC00969///SDHAP1///SDHAP2
PCDH18	-2.16925	0.00021						PREX1
CCNY	-2.17404	0.04407						CBWD1///CBWD3///CBWD5///CBWD6///CBWD7///LOC100653334///LOC101060578
MAP3K13	-2.17476	0.00156						PEG3-AS1
SRGAP2C	-2.17709	0.00055						KIF7
ZNF830	-2.17824	0.00201						ZFAS1
ST3GAL1	-2.17854	0.04215						KIAA1671///LOC100996283
ANKRD50	-2.17935	0.00433						---
SMIM12	-2.18087	0.0005						SUB1
KANSL1L	-2.18541	0.00064						FAM221A
PHC3	-2.1942	0.01009						FBXO44
MUM1	-2.19467	0.00324						IL17RA
---	-2.19681	0.00017						NAPB
PDCD6IP	-2.20292	0.03973						PSTK
CRIPT	-2.20513	0.00733						CALN1
LRRC58	-2.2064	0.00137						TTC7B
LOC100287813	-2.2104	0.00211						ZFYVE19
MASP1	-2.21312	0.0009						ULK3
LOC100128175	-2.21366	0.03219						LY6K
LINC00883	-2.21689	0.00038						ERGIC2
SGOL2	-2.21766	0.0047						ANKRD13A
ZBED3	-2.21842	0.00457						NOTUM
TMEM167B	-2.21888	0.00086						CRB3
---	-2.21985	0.01009						MAPRE3
GAS2L3	-2.21997	0.0002						---
MRPL1	-2.2227	0.00021						ELMSAN1
SLMO2	-2.22295	0.01597						SLC41A1
MPEG1	-2.22525	0.00119						NSFL1C
---	-2.22614	5e-05						LRWD1///MIR4467
XPR1	-2.22894	0.00401						TAB3
LAMP2	-2.23067	0.02441						MRI1
---	-2.23174	9e-05						ANKRD44
AFF4	-2.23427	0.00064						DPF3
---	-2.23537	0.00185						SRSF3
DHRS4-AS1	-2.23593	0.00014						OTTHUMG00000018307///RP11-436D10.3
CNIH4	-2.23999	0.00072						FBXO38
PPP1R37	-2.2431	0.02456						COQ4
MEG3	-2.24391	0.00326						GALK1
DNAJC4	-2.24468	0.00125						---
TMEM44-AS1	-2.25025	0.02574						PAG1
LDHD	-2.25132	0.00037						ZNF678
CHD2///LOC100507217	-2.25146	0.00154						B3GALT6
MIR142	-2.25282	0.00016						DTWD1
CPM	-2.25454	0.01168						ERI1
KIAA1715	-2.25566	0.00179						SPIRE1
GPCPD1	-2.25636	0.01153						CAPRIN1
DNAJC1	-2.25719	0.00103						C7orf41
TOMM5	-2.25779	0.00773						C8orf58
ARSD	-2.25827	4e-05						CHAF1A
ADCY1	-2.25905	0.00144						TM7SF3
FAM109B	-2.26359	0.02634						UBIAD1
DHX30	-2.2656	0.00038						LOC100506365
FGFRL1	-2.26621	0.00043						PRKAR1A
TMEM129	-2.26975	0.00013						---
SGK494	-2.27117	0.00499						---
RBM6	-2.27283	0.00314						SPTBN1
B3GNT1	-2.27424	0.00327						AC005523.2///OTTHUMG00000182049
CBLN3	-2.27489	0.01841						---
KIAA1143	-2.27578	0.00033						KRT27
RABL3	-2.27959	0.00021						RAB30-AS1
C12orf54	-2.28308	0.00193						ABCG8
PTPRS	-2.28603	0.00163						---
PPP6C	-2.29075	0.00351						LOC101060004
INADL	-2.29177	0.00019						---
---	-2.29312	0.00083						EBF3
STK11	-2.29485	0.02756						RBMS2
SLC25A29	-2.29587	0.00479						VAT1L
SLC25A25	-2.29769	0.01054						TNFSF13B
NFXL1	-2.29781	0.00418						GFPT1
ARHGEF19	-2.30608	0.00136						OTTHUMG00000020824///RP11-334J6.6
APH1B	-2.30866	0.01098						C1QTNF6
OTTHUMG00000159786///RP11-85F14.5	-2.30988	0.03806						HLA-DOA
RASAL2	-2.31007	0.00745						SLX4
PEBP4	-2.31584	0.03247						MYRIP
KANK4	-2.32344	0.00021						---
PECR	-2.3289	0.0016						C14orf142
EARS2	-2.32898	0.00049						KLHL12
---	-2.33369	0.00226						---
OSTM1	-2.33661	0.014						ZDHHC2
KMT2D	-2.34047	0.00774						KCNK7
BCAN	-2.34058	0.00025						LINS
MRPS26	-2.34099	0.01129						OTTHUMG00000037488///RP11-109P14.9
---	-2.34438	0.00018						NRAS
SNHG12///SNORA16A///SNORA44///SNORA61	-2.34526	0.00705						LOC100506047
DCAF5	-2.34557	0.00112						OTTHUMG00000162476///RP11-974F13.6
ATAD3A	-2.34691	0.00206						---
STYX	-2.34874	0.00134						NIPAL3
ZC3H8	-2.35262	0.00105						LOXL2
C22orf29	-2.36849	0.00078						SOCS3
TAF3	-2.36853	0.00013						PLAC4
ST6GALNAC6	-2.36861	0.00109						GPR158
FAM98B	-2.37076	0.00241						SCD5
SOX1	-2.37157	0.01104						COBLL1
FRA10AC1	-2.37616	0.00757						IFT80
XIRP1	-2.37832	0.00023						CD276
REV3L	-2.37995	0.00094						TDO2
C21orf91	-2.3821	0.00027						EML5
MAPT	-2.38258	0.00062						ERLEC1
SUDS3	-2.38424	0.00022						SORBS2
DHX37	-2.38542	0.00064						ATXN7L3
NCS1	-2.3871	0.00045						CAPS2
CTD-2619J13.17///OTTHUMG00000183536	-2.38741	0.00258						TMED8
THAP2	-2.38868	0.00185						CNDP1
ZIK1	-2.38989	8e-05						---
IFFO2	-2.39242	0.00029						TRNP1
DPH3	-2.39285	0.00157						PRUNE
---	-2.39458	0.015						AL450226.2///OTTHUMG00000132218
KLHL5	-2.39886	0.00658						MUC4
C17orf89	-2.39966	0.02176						VMA21
---	-2.40371	0.03016						CISD2
LUZP1	-2.40401	0.00016						---
NRG4	-2.40445	0.0025						FAM71F1
DAPL1	-2.41093	0.00318						MAN2C1
---	-2.41309	0.00018						AGO4
GJA5///LOC101060613	-2.41468	0.00096						---
SNX8	-2.41555	0.01015						C2orf70
LOC100130093///SNAP47	-2.4177	0.00092						---
TEX35	-2.42471	9e-05						C6orf118
NUDT16	-2.42499	0.03868						ELOVL7
---	-2.42788	0.00011						TMEM102
CADPS	-2.42829	0.00063						SFTPA1///SFTPA2
GLIPR2	-2.43108	0.00533						FDX1
TMEM70	-2.43115	0.00118						---
PYROXD2	-2.44135	0.01111						---
AHSA2	-2.44288	0.00011						PID1
---	-2.44555	0.00119						RHOH
NFAT5	-2.44704	0.01486						SFXN4
DDI2///RSC1A1	-2.44814	0.03602						MUM1
MAP1B	-2.44883	0.00068						ZDHHC24
DIS3L2	-2.44966	0.01435						BANK1
ARHGAP21	-2.45111	0.00015						ADPRM
SYK	-2.45219	0.00012						CCNY
METTL25	-2.45813	0.00011						GRAPL
PDZD8	-2.46105	0.00485						---
---	-2.46827	0.04182						---
NEK6	-2.46976	0.0005						---
SCUBE3	-2.47082	0.02924						TRIM11
MUC20	-2.4745	2e-05						C3P1
ORAOV1	-2.47975	0.0207						ZNF567
GNPNAT1	-2.4803	0.00111						LCOR
---	-2.48518	0.00342						LOC100131067
---	-2.49147	2e-05						GATS
ZDHHC5	-2.49748	4e-05						C16orf91
UNKL	-2.49812	0.00226						GGN
SLC30A4	-2.49837	5e-05						TPT1-AS1
VPS37A	-2.50252	0.00058						DYNC1I2
---	-2.50284	0.00039						RAPH1
RGPD1///RGPD2	-2.50603	6e-05
MTX3	-2.50886	0.00044
FARP1///FARP1-IT1	-2.50896	0.00015
SLC22A16	-2.51094	0.00977
FAM101B	-2.51741	0.0083
SDF4	-2.51904	3e-05
MEGF6	-2.52394	0.00028
TMEM165	-2.52839	0.00129
NEIL2	-2.53078	0.00089
---	-2.53145	0.0001
GAB1	-2.53277	0.00092
LARS	-2.54073	4e-05
OTTHUMG00000177839///RP11-257O5.2	-2.5419	0.00191
NDUFB10	-2.54287	3e-05
OTTHUMG00000176328///RP11-378A13.1	-2.55042	0.00012
RAB11FIP4	-2.55249	0.01474
SULF2	-2.56675	0.00018
ZBTB26	-2.5748	0.00332
ARFGEF2	-2.57484	0.00059
LOC100506119	-2.5799	0.00349
BCAT1	-2.58171	0.01025
SLC44A2	-2.5829	0.00298
SMAD5	-2.58644	0.02634
FNDC5	-2.58742	0.03865
PTEN	-2.58818	0.00012
KLHL5	-2.58878	0.00201
DENND5B	-2.59083	0.00216
SNX14	-2.59289	0.00036
MAGI3	-2.59907	0.00116
NSMCE1	-2.60204	0.00164
USP38	-2.62002	0.00019
APOPT1	-2.62716	0.0003
CCDC6	-2.62749	0.00168
FLJ31306	-2.62768	0.00045
C12orf73	-2.63351	0.02847
BTBD19	-2.64961	0.00103
ERO1LB	-2.65152	0.00456
CCDC34	-2.65229	0.00352
ZFP14	-2.66029	0.00039
ONECUT2	-2.66123	0.00056
---	-2.66239	0.00193
LOC100507018	-2.6674	0.00196
LOC401397	-2.66854	0.02554
---	-2.67236	0.00043
CDK3///TEN1-CDK3	-2.68183	0.01884
CWC15	-2.68284	0.00183
PPM1N	-2.68518	0.02458
SMIM1	-2.68647	0.00027
RIMKLB	-2.69116	0.00359
RPF2	-2.69284	0.00021
UBE2Q1	-2.6992	0.03803
ITPKB	-2.6996	0.00599
JMJD4	-2.71094	0.02019
SAMD5	-2.71121	0.02764
---	-2.71718	0.00579
NTPCR	-2.72025	0.00012
CCDC180///LOC100499484-C9ORF174	-2.72035	0.00022
CHD7	-2.73995	0.03004
LONRF1	-2.74342	0.00797
---	-2.74531	5e-05
---	-2.74941	0.00124
---	-2.74979	6e-05
ZNF316	-2.75563	0.00803
ATAD2	-2.77239	0.00303
MORN2	-2.77477	0.00308
LINGO1	-2.7755	0.00034
GPAT2	-2.7769	0.01235
ZNHIT2	-2.77937	3e-05
EPM2AIP1	-2.78004	0.01147
LRTOMT	-2.79042	0.01681
FSD1L	-2.79062	0.00216
DRAM2	-2.79385	0.0002
NSMCE4A	-2.79477	0.00129
SP2	-2.7966	0.00031
CPEB4	-2.7999	0.00052
---	-2.80965	0.00078
FOXO3	-2.81329	0.00163
FBRSL1	-2.81838	0.00032
---	-2.8316	0.00127
LOC100507560	-2.83845	0.0004
---	-2.83849	0.01111
MCTP2	-2.84226	0.00464
OTTHUMG00000178149///RP11-473I1.10	-2.8432	0.01099
---	-2.8461	0.00116
MYADML2	-2.87303	0.02354
NUFIP2	-2.88068	1e-05
CTSC	-2.88876	0.00019
NARS	-2.8955	0.00279
ANAPC10	-2.90586	0.00033
FAM46B	-2.91391	0.00174
C10orf35	-2.91428	5e-05
MZT1	-2.91851	0.00021
C7orf55///C7orf55-LUC7L2	-2.92043	6e-05
C21orf62	-2.92335	0.00456
HID1	-2.92381	0.00213
---	-2.92998	3e-05
ASPH	-2.94245	0.00037
ELMOD3	-2.94322	0.0026
WDR5	-2.94924	0
ACTR6	-2.95255	0.00235
---	-2.95282	0.00175
RPL34	-2.95921	0.02575
---	-2.96061	0.01927
EMCN	-2.97504	0.00398
PPM1L	-2.97949	0.00052
SPATA9	-2.98096	0.00014
NAPEPLD	-2.98372	0.00065
H6PD	-2.98967	0.00405
TANC1	-2.99693	0.00025
LACTB2	-2.99708	0.00119
---	-3.00644	0.0028
SRSF8	-3.01391	0.00372
UFM1	-3.02554	4e-05
---	-3.03058	0.01294
CUX1	-3.03175	0.00018
HS1BP3	-3.03315	0.00032
GOPC	-3.03344	0.00052
DNAJC1	-3.03364	0.00854
RNF34	-3.04385	0.00251
ZAK	-3.04765	1e-05
FMNL3	-3.0585	1e-05
ZDHHC3	-3.06891	0.03186
GLI4///ZFP41	-3.0746	0.0008
AP5B1	-3.07795	0.01529
2019-09-11	-3.08549	0.00691
STX17	-3.09417	0.00936
STRBP	-3.10545	0.00112
---	-3.10824	0.00067
---	-3.11787	0.00283
KBTBD7	-3.12202	0.00034
SLC40A1	-3.13763	1e-05
FOXO3	-3.14439	0.00029
HAPLN3	-3.16925	0.00011
FBXO32	-3.16989	0.04232
ZNF213	-3.17314	4e-05
AIDA	-3.17598	0.002
PCF11	-3.17981	5e-05
WDR91	-3.18017	0.00043
TRABD2A	-3.18867	0.00112
SOX17	-3.18902	0.00745
---	-3.19252	0.00081
HAUS6	-3.20939	0.00035
EPB41L4B	-3.21079	0.00033
TMTC1	-3.21688	0.01664
SLC25A51	-3.22047	0.00045
FAM195A	-3.22999	0.0014
SLC44A3	-3.23	0.00712
OTTHUMG00000157427///RP11-357G3.1	-3.2343	0.00391
GIGYF1	-3.2455	0.00145
THUMPD3	-3.24782	0.00386
GALNT2	-3.25355	0.00074
DDX46	-3.25533	2e-05
HEY2	-3.25779	0.01884
FNDC3B	-3.26113	0.0003
---	-3.26482	0.00419
MED30	-3.26803	0.00848
MIDN	-3.27856	0.00068
MYPN	-3.28329	0.00013
ISYNA1	-3.31038	0.00224
C9orf37	-3.31139	0.00075
FAM104A	-3.31594	0.00243
EXOSC6	-3.36509	0.0019
TRPC5OS	-3.37497	0.00072
PINX1	-3.37619	6e-05
YDJC	-3.38109	0.00029
FBXO45	-3.39067	1e-05
CELF1	-3.4149	0.02119
ITFG2///LOC100507424	-3.41638	0.00221
FRZB	-3.41858	0.00085
---	-3.42378	0.00517
COL4A4	-3.43089	0.00012
FOXN3	-3.43236	0.00508
OTTHUMG00000183862///RP11-805I24.3	-3.43531	0.00027
GSR	-3.47195	0.00232
IRF2BP2	-3.47394	0.00142
AC112198.1///OTTHUMG00000154831	-3.47587	0.01531
FAM192A	-3.47707	0.00027
AP3M1	-3.48183	0.00044
---	-3.49187	0.00193
UBFD1	-3.49526	0.00089
LOC100422737	-3.50205	0.00058
FRAS1	-3.50821	1e-05
FZD8	-3.53796	0.00039
---	-3.54035	7e-05
ZNF518B	-3.55716	0.00013
VSTM2L	-3.5786	0.0344
---	-3.58984	0.00015
AIF1L	-3.60239	0.00058
TMCO4	-3.61381	0.00095
---	-3.64482	0.00884
CLEC18A	-3.6493	0.00134
ATAD1	-3.65331	0.00016
C12orf45	-3.68166	0.00016
LOC100506548///RPL37	-3.69162	0.00093
AKIRIN2	-3.70332	0.00014
NAV1	-3.71614	5e-05
L3MBTL4	-3.73812	0.0004
NDFIP2	-3.76468	0.0006
---	-3.76661	0.0017
TBRG1	-3.7733	5e-05
---	-3.78916	0.00037
---	-3.79257	0.03804
PLEKHH3	-3.80334	0.02083
SLC13A5	-3.80956	0.01947
---	-3.81236	0.00056
---	-3.8196	0.00099
NEO1	-3.82466	0.00063
LIMS3///LIMS3L	-3.82788	0.00555
---	-3.84662	0.00081
EMC8	-3.85208	3e-05
CYP3A5	-3.85986	0.00047
RSU1	-3.8689	0.00055
PPP1R9B	-3.88757	0.00065
---	-3.97071	0.00045
OTTHUMG00000175502///RP11-363E7.4	-3.97957	0.00121
CAB39L	-4.02288	0.00087
RIPK3	-4.02295	0.01775
MCM10	-4.03123	0.00022
SPCS3	-4.07257	0.00043
CTD-3195I5.5///OTTHUMG00000177671	-4.10054	0.00024
MRPL41	-4.12776	0.002
FGD5-AS1	-4.12883	0.00013
GPR55	-4.13187	0.00054				CYP11B1	5.79161(1a)	-4.43229(1b)
LINC00969///SDHAP1///SDHAP2	-4.15704	0.00852				GATA4	-2.32321(1a)	2.08762(1b)
PREX1	-4.16336	0.04688				GNAS	-2.51892(1a)	-2.7695(2a)
CBWD1///CBWD3///CBWD5///CBWD6///CBWD7///LOC100653334///LOC101060578	-4.16723	0.02838				HFE	-8.41679(1a)	-7.61151(1b)
PEG3-AS1	-4.16939	1e-05				MAP4	-2.98318(1a)	2.05997(1b)
KIF7	-4.1997	3e-05				NR3C2	-2.224(1a)	2.69387(1b)
ZFAS1	-4.20467	0.0005				SCNN1B	2.49294(1a)	-2.17772(1b)
KIAA1671///LOC100996283	-4.21761	0.00432				SCNN1G	-4.597(1a)	-7.1919(1b)
---	-4.22643	0.01106				TBX3	-2.86302(1a)	-2.38298(1b)
SUB1	-4.22931	0.00063				ULK3	-3.91087(2a)	-4.3829(2b)
FAM221A	-4.26307	2e-05				ALDH2	2.42374(1b)
FBXO44	-4.3146	0.00729				FGF5	-2.06664(1b)
IL17RA	-4.32158	5e-05				MECOM	2.31032(2b)
NAPB	-4.32807	6e-05				NPR3	-3.98914(1a)
PSTK	-4.33866	0.00334				SLC4A7	2.01029(1b)
CALN1	-4.34391	0.00046
TTC7B	-4.36472	1e-05
ZFYVE19	-4.3675	6e-05
ULK3	-4.3829	2e-05
LY6K	-4.40997	0.00014
ERGIC2	-4.42969	0.00028
ANKRD13A	-4.44206	0.0397
NOTUM	-4.47907	2e-05
CRB3	-4.50565	3e-05
MAPRE3	-4.5135	0.00039
---	-4.5146	0.00018
ELMSAN1	-4.56018	0.00043
SLC41A1	-4.57032	7e-05
NSFL1C	-4.62684	0.00082
LRWD1///MIR4467	-4.62686	0.00063
TAB3	-4.63386	0.0124
MRI1	-4.64314	0.00024
ANKRD44	-4.69671	0.0007
DPF3	-4.70424	0.00072
SRSF3	-4.70839	0.00035
OTTHUMG00000018307///RP11-436D10.3	-4.77226	2e-05
FBXO38	-4.77475	0.00025
COQ4	-4.78663	0.00947
GALK1	-4.81177	0.00016
---	-4.83733	0.0233
PAG1	-4.84429	0.00035
ZNF678	-4.86445	0.00038
B3GALT6	-4.89829	0.00022
DTWD1	-4.91433	0.00032
ERI1	-4.9245	0.00059
SPIRE1	-4.96352	0
CAPRIN1	-4.96991	0.00173
C7orf41	-4.97045	0.00053
C8orf58	-4.98051	0.0025
CHAF1A	-4.99623	6e-05
TM7SF3	-5.0015	1e-05
UBIAD1	-5.09894	0.00041
LOC100506365	-5.10379	0.00017
PRKAR1A	-5.11426	0.00165
---	-5.11725	0.00012
---	-5.13234	0.01402
SPTBN1	-5.17224	0.00029
AC005523.2///OTTHUMG00000182049	-5.17955	0.00017
---	-5.18463	7e-05
KRT27	-5.19619	0.00972
RAB30-AS1	-5.26593	0.04349
ABCG8	-5.30699	3e-05
---	-5.32441	0.00062
LOC101060004	-5.37012	0.00086
---	-5.38353	0.00028
EBF3	-5.43739	0.00151
RBMS2	-5.48919	0
VAT1L	-5.5108	0.00012
TNFSF13B	-5.51127	0.00692
GFPT1	-5.59492	1e-05
OTTHUMG00000020824///RP11-334J6.6	-5.59764	5e-05
C1QTNF6	-5.60115	0.00016
HLA-DOA	-5.61054	1e-05
SLX4	-5.6797	0.00165
MYRIP	-5.6947	0.0007
---	-5.70652	0.00108
C14orf142	-5.82841	0.00084
KLHL12	-5.9765	7e-05
---	-6.01672	0.00355
ZDHHC2	-6.02355	0.00013
KCNK7	-6.22363	0.0156
LINS	-6.22407	7e-05
OTTHUMG00000037488///RP11-109P14.9	-6.22661	0.00011
NRAS	-6.24458	0.00068
LOC100506047	-6.39521	0.00034
OTTHUMG00000162476///RP11-974F13.6	-6.41635	0.00108
---	-6.42237	2e-05
NIPAL3	-6.47061	0.00015
LOXL2	-6.50052	2e-05
SOCS3	-6.53632	0.00035
PLAC4	-6.53961	0
GPR158	-6.55366	9e-05
SCD5	-6.66707	0.00166
COBLL1	-6.72978	0.01067
IFT80	-6.76933	9e-05
CD276	-6.81971	6e-05
TDO2	-6.90665	0.00024
EML5	-6.92695	0.00155
ERLEC1	-7.03889	0.0001
SORBS2	-7.0753	0.00218
ATXN7L3	-7.39097	0.00067
CAPS2	-7.42063	0.00049
TMED8	-7.53995	0.00212
CNDP1	-7.54705	5e-05
---	-7.65598	0.03734
TRNP1	-7.67121	0.00095
PRUNE	-7.70964	4e-05
AL450226.2///OTTHUMG00000132218	-7.73079	0.00751
MUC4	-7.74625	0.00031
VMA21	-7.76354	0.01535
CISD2	-7.81769	1e-05
---	-7.84868	0.00021
FAM71F1	-8.09407	0.00254
MAN2C1	-8.13385	0.00111
AGO4	-8.19665	7e-05
---	-8.22443	1e-05
C2orf70	-8.48957	0.00067
---	-8.54083	3e-05
C6orf118	-8.55974	2e-05
ELOVL7	-8.88258	2e-05
TMEM102	-9.21949	2e-05
SFTPA1///SFTPA2	-9.41446	0
FDX1	-9.52549	0.00019
---	-10.0106	0.00012
---	-10.5596	0.00053
PID1	-11.2258	1e-05
RHOH	-11.4801	2e-05
SFXN4	-11.5061	0.00051
MUM1	-12.2348	1e-05
ZDHHC24	-12.7069	9e-05
BANK1	-13.5189	3e-05
ADPRM	-14.2134	0.00011
CCNY	-14.6619	1e-05
GRAPL	-14.7911	4e-05
---	-14.8461	6e-05
---	-15.2117	5e-05
---	-16.3279	8e-05
TRIM11	-18.0592	0.00104
C3P1	-19.988	0
ZNF567	-20.8904	4e-05
LCOR	-21.0233	0
LOC100131067	-22.9862	0.00037
GATS	-23.7093	0.00954
C16orf91	-24.9911	0.00091
GGN	-28.6135	1e-05
TPT1-AS1	-29.9029	0
DYNC1I2	-32.8848	0
RAPH1	-35.9682	5e-05

## Sheet: Sheet3
MAP3K13	-2.0294	2.17698	-2.71724	-2.17476
CHAF1A	-4.94464	5.35744	-5.08133	-4.99623
FDX1	3.20274	-3.06344	5.0606	-9.52549
ARHGAP26	-2.46528	-2.17381	-2.58104	-2.14206
ITGBL1	2.11383	-2.16048	-2.37912	-2.13094
C10orf118	-5.10583	9.2662	-7.1487	5.73731
MTO1	-2.25068	2.11464	-2.85086	-2.05652
LAMP2	2.72544	2.54105	3.39072	-2.23067
STAMBP	-3.16933	6.15285	-2.15518	2.38696
DLC1	-10.2397	-5.09101	-2.21855	2.00793
NSMAF	-3.07492	-3.04664	-3.60849	2.44929
YY1	-2.30899	-7.98403	-2.4229	2.3008
TPGS2	3.30357	-4.93103	-2.08492	4.32723
SCARB2	17.4455	-9.33125	-2.92359	3.61068
PRSS23	2.32214	2.41946	-2.65694	3.18937
SYNJ1	-2.44351	-3.79931	-2.37577	-2.03261
CNPPD1	2.07508	-2.31394	2.27598	2.18513
PPP2R5E	2.33232	-2.29526	15.1136	8.82703
CAMTA1	-4.10501	2.68957	4.71346
POLR2J4	-6.96938	-9.28679	-2.62727
FYB	-11.5554	-22.0721	-6.42098
MBD5	-2.18429	-2.01667	2.28648
RPS6KA6	11.0617	-12.4598	-4.9747
NDE1	-7.53908	-8.05087	2.68885
MDM2	-7.53908	-8.05087	2.68885
TGFBRAP1	3.09309	3.60987	-2.2707
HDLBP	-3.86023	-4.77212	-2.92868
MLLT4	-2.46503	-2.19147	-2.89827
KCNQ1OT1	-18.1944	-14.1836	2.40313
SH3GLB2	2.51552	3.15858	2.20384
TRMT13	2.78745	-3.51134	-2.53701
SNTB2	4.97365	3.70355	-2.11343
RBM6	8.22594	-5.76635	-2.27283
FAM192A	-3.11683	-6.69307	-3.47707
FNBP4	-3.15816	-3.95137	2.13644
TMCC1	-3.15918	3.16653	2.6794
TNFRSF10D	-29.8926	20.824	2.00612
RNF34	2.16185	3.20421	-3.04385
MAPT	-2.27595	2.22892	-2.38258
DENND1B	-2.00387	-2.16868	2.71624
FRZB	-2.2607	-2.61109	-3.41858
CYP3A5	2.0516	-4.11498	-3.85986
BARD1	2.2392	-2.38087	-2.13537
OBSL1	2.69602	5.40804	11.1755
HDAC4	-2.73977	2.16448	2.13066
SOX1	2.54635	-5.49343	-2.37157
MAPRE3	-2.45943	-5.45487	-4.5135
DDX46	-2.06696	-5.15894	-3.25533
LOXL2	2.96252	10.1149	-6.50052
ATAD2	-2.72717	2.91211	-2.77239
TDO2	-2.04042	-8.59191	-6.90665

## Sheet: diffstruct_2bKegg
KEGG_04014_Ras_signaling_pathway_-_Homo_sapiens_(human)	2.75573e-06		KEGG_04014_Ras_signaling_pathway_-_Homo_sapiens_(human)	2.75573e-06
KEGG_04144_Endocytosis	2.75573e-06		KEGG_04144_Endocytosis	2.75573e-06
KEGG_04151_PI3K-Akt_signaling_pathway_-_Homo_sapiens_(human)	2.75573e-06		KEGG_04151_PI3K-Akt_signaling_pathway_-_Homo_sapiens_(human)	2.75573e-06
KEGG_04010_MAPK_signaling_pathway	2.48016e-05		KEGG_04010_MAPK_signaling_pathway	2.48016e-05
KEGG_04068_FoxO_signaling_pathway_-_Homo_sapiens_(human)	2.48016e-05		KEGG_04068_FoxO_signaling_pathway_-_Homo_sapiens_(human)	2.48016e-05
KEGG_04060_Cytokine-cytokine_receptor_interaction	0.000198413		KEGG_04060_Cytokine-cytokine_receptor_interaction	0.000198413
KEGG_04530_Tight_junction	0.000198413		KEGG_04530_Tight_junction	0.000198413
KEGG_04072_Phospholipase_D_signaling_pathway_-_Homo_sapiens_(human)	0.00138889
KEGG_04145_Phagosome	0.00138889
KEGG_04152_AMPK_signaling_pathway_-_Homo_sapiens_(human)	0.00138889
KEGG_04211_Longevity_regulating_pathway	0.00138889
KEGG_04920_Adipocytokine_signaling_pathway	0.00138889
KEGG_04012_ErbB_signaling_pathway	0.00833333
KEGG_04015_Rap1_signaling_pathway_-_Homo_sapiens_(human)	0.00833333
KEGG_04024_cAMP_signaling_pathway_-_Homo_sapiens_(human)	0.00833333
KEGG_04071_Sphingolipid_signaling_pathway_-_Homo_sapiens_(human)	0.00833333
KEGG_04120_Ubiquitin_mediated_proteolysis	0.00833333
KEGG_04141_Protein_processing_in_endoplasmic_reticulum	0.00833333
KEGG_04310_Wnt_signaling_pathway	0.00833333
KEGG_04371_Apelin_signaling_pathway_-_Homo_sapiens_(human)	0.00833333
KEGG_04514_Cell_adhesion_molecules_(CAMs)	0.00833333
KEGG_04722_Neurotrophin_signaling_pathway	0.00833333
KEGG_04910_Insulin_signaling_pathway	0.00833333
KEGG_00190_Oxidative_phosphorylation	0.0416667
KEGG_00520_Amino_sugar_and_nucleotide_sugar_metabolism	0.0416667
KEGG_00562_Inositol_phosphate_metabolism	0.0416667
KEGG_00970_Aminoacyl-tRNA_biosynthesis	0.0416667
KEGG_03040_Spliceosome	0.0416667
KEGG_04022_cGMP-PKG_signaling_pathway_-_Homo_sapiens_(human)	0.0416667
KEGG_04070_Phosphatidylinositol_signaling_system	0.0416667
KEGG_04510_Focal_adhesion	0.0416667
KEGG_04550_Signaling_pathways_regulating_pluripotency_of_stem_cells	0.0416667
KEGG_04650_Natural_killer_cell_mediated_cytotoxicity	0.0416667
KEGG_04662_B_cell_receptor_signaling_pathway	0.0416667
KEGG_04668_TNF_signaling_pathway_-_Homo_sapiens_(human)	0.0416667
KEGG_04723_Retrograde_endocannabinoid_signaling	0.0416667
KEGG_04917_Prolactin_signaling_pathway	0.0416667
KEGG_04918_Thyroid_hormone_synthesis	0.0416667
KEGG_04919_Thyroid_hormone_signaling_pathway	0.0416667
KEGG_04921_Oxytocin_signaling_pathway	0.0416667

## Sheet: PathList1
PI3K-Akt_signaling_pathway_-_Homo_sapiens_(human)
Endocytosis
FoxO_signaling_pathway_-_Homo_sapiens_(human)
MAPK_signaling_pathway
Tight_junction
Cytokine-cytokine_receptor_interaction

[truncated: 4 more sheets: PathList2, PathList3, PathList4, PathList5]
